# Supplementary material for: The solid-state conformation of the topical anti­fungal agent O-naphthalen-2-yl N-methyl-N-(3-methyl­phen­yl)carbamo­thio­ate
Source: Acta Crystallogr C Struct Chem. 2018 Oct 23;74(Pt 11):1495–501. doi: 10.1107/S2053229618013591 (PMC6218884; doi:10.1107/S2053229618013591)
Supplement: Supplementary file 1 [file c-74-01495-sup1.cif]

##############################################################################
#                                                                            #
# This CIF contains the data in a paper accepted for publication in          #
# Acta Crystallographica Section C. It conforms to the requirements of       #
# Notes for Authors for Acta Crystallographica Section C, and has been       #
# peer reviewed under the auspices of the IUCr Commission on Journals.       #
#                                                                            #
# Full details of the Crystallographic Information File format               #
# are given in the paper "The Crystallographic Information File (CIF):       #
# a New Standard Archive File for Crystallography" by S. R. Hall, F. H.      #
# Allen and I. D. Brown [Acta Cryst. (1991), A47, 655-685].                  #
#                                                                            #
# The current version of the core CIF dictionary is obtainable from          #
# ftp://ftp.iucr.org/pub/cif_core.dic.                                       #
#                                                                            #
# Software is freely available for graphical display of the structure(s)     #
# in this CIF. For information consult the CIF software page                 #
# http://www.iucr.org/resources/cif/software.                                #
#                                                                            #
# This file may be used for bona fide research purposes within the           #
# scientific community so long as proper attribution is given to the journal # 
# article from which it was obtained.                                        #
#                                                                            #
##############################################################################
data_global
_audit_creation_method
;
SHELXTL, publCIF and manual editing of form.cif (version 2.0.3)
;
_journal_data_validation_number     ?
_journal_date_recd_electronic     2018-09-01
_journal_date_accepted     2018-09-24
_journal_name_full     'Acta Crystallographica, Section C'
_journal_year     2018
_journal_volume     74
_journal_issue     11
_journal_page_first               1495
_journal_page_last                1501
_journal_paper_category     FA
_journal_paper_doi     10.1107/S2053229618013591
_journal_coeditor_code     YP3169
_publ_contact_author_name     'Dr. Michael J. Zdilla'
_publ_contact_author_address
;
Department of Chemistry, Temple University, 1901 N. 13th St., Philadelphia, PA
19122, USA
;
_publ_contact_author_email     mzdilla@temple.edu
_publ_contact_author_fax     '215 204 1532'
_publ_contact_author_phone     '215 204 7886'
_publ_section_title
;
The solid-state conformation of the topical antifungal agent
<i>O</i>-naphthalen-2-yl
<i>N</i>-methyl-<i>N</i>-(3-methylphenyl)carbamothioate
;
loop_
    _publ_author_name
    _publ_author_footnote
    _publ_author_address
    'Ho, Douglas M.' .
;
Department of Chemistry
Temple University
1901 N. 13th St.
Philadelphia
PA 19122
USA
;
    'Zdilla, Michael J.' .
;
Department of Chemistry
Temple University
1901 N. 13th St.
Philadelphia
PA 19122
USA
;
_publ_section_synopsis
;
Larg, flat colorless needles of tolnaftate have been obtained from Tinactin,
and have been shown to contain a 50:50 mixture of the
(+<i>ap</i>,-<i>sp</i>,+<i>ac</i>,-<i>ac</i>) and
(-<i>ap</i>,+<i>sp</i>,-<i>ac</i>,+<i>ac</i>) conformers. This finding fills a
long-standing void in the structural chemistry of this classic antifungal
compound, and suggests that prior theoretical models used to explain the
spectroscopy, bioactivity and mode of binding of tolnaftate to squalene
epoxidase are probably inappropriate or suspect.
;
data_I
_database_code_depnum_ccdc_archive 'CCDC 1869447'
_audit_creation_method     'SHELXL-2018/3'
_chemical_name_systematic
;
<i>O</i>-Naphthalen-2-yl
<i>N</i>-methyl-<i>N</i>-(3-methylphenyl)carbamothioate
;
_chemical_name_common     'Tolnaftate'
_chemical_formula_moiety     'C19 H17 N O S'
_chemical_formula_sum     'C19 H17 N O S'
_chemical_formula_structural     ?
_chemical_formula_analytical     ?
_chemical_formula_iupac     'C19 H17 N O S'
_chemical_formula_weight     307.39
_chemical_melting_point     ?
_space_group_crystal_system     monoclinic
_space_group_name_H-M_alt     'P 21/c'
_space_group_name_Hall     '-P 2ybc'
loop_
    _space_group_symop_operation_xyz
    'x, y, z'
    '-x, y+1/2, -z+1/2'
    '-x, -y, -z'
    'x, -y-1/2, z-1/2'
_cell_length_a     17.0498(11)
_cell_length_b     5.7778(4)
_cell_length_c     18.1012(11)
_cell_angle_alpha     90
_cell_angle_beta     117.3590(12)
_cell_angle_gamma     90
_cell_volume     1583.70(18)
_cell_formula_units_Z     4
_cell_measurement_reflns_used     2309
_cell_measurement_theta_min     2.53
_cell_measurement_theta_max     27.67
_cell_measurement_temperature     100(2)
_exptl_crystal_description     'cut needle'
_exptl_crystal_colour     'colourless'
_exptl_crystal_size_max     0.291
_exptl_crystal_size_mid     0.178
_exptl_crystal_size_min     0.067
_exptl_crystal_density_diffrn     1.289
_exptl_crystal_density_meas     ?
_exptl_crystal_density_method     'not measured'
_exptl_crystal_F_000     648
loop_
    _exptl_crystal_face_index_h
    _exptl_crystal_face_index_k
    _exptl_crystal_face_index_l
    _exptl_crystal_face_perp_dist
    1.00 0.00 0.00 0.0330
    -1.00 0.00 0.00 0.0330
    0.00 0.00 -1.00 0.0710
    0.00 0.00 1.00 0.0690
    1.00 0.00 -1.00 0.0830
    -1.00 0.00 1.00 0.0800
    -1.00 1.00 0.00 0.1170
    1.00 -1.00 0.00 0.1240
_exptl_absorpt_coefficient_mu     0.205
_exptl_absorpt_correction_type     numerical
_exptl_absorpt_process_details
;
(SADABS; Bruker, 2014)
;
_exptl_absorpt_correction_T_min     0.9062
_exptl_absorpt_correction_T_max     1.0000
_exptl_special_details     ?
_diffrn_ambient_temperature     100(2)
_diffrn_radiation_type     'Mo K\a'
_diffrn_radiation_wavelength     0.71073
_diffrn_radiation_source     'sealed tube'
_diffrn_radiation_monochromator     'graphite'
_diffrn_measurement_device_type     'Bruker Kappa APEXII DUO'
_diffrn_measurement_method     '\f and \w scans'
_diffrn_detector_area_resol_mean     8.333
_diffrn_reflns_number     6795
_diffrn_reflns_av_R_equivalents     0.0202
_diffrn_reflns_av_unetI/netI     0.0379
_diffrn_reflns_theta_min     2.257
_diffrn_reflns_theta_max     27.923
_diffrn_reflns_theta_full     25.242
_diffrn_measured_fraction_theta_max     0.977
_diffrn_measured_fraction_theta_full     0.992
_diffrn_reflns_limit_h_min     -22
_diffrn_reflns_limit_h_max     17
_diffrn_reflns_limit_k_min     -4
_diffrn_reflns_limit_k_max     7
_diffrn_reflns_limit_l_min     -17
_diffrn_reflns_limit_l_max     23
_diffrn_standards_number     0
_diffrn_standards_interval_count     ?
_diffrn_standards_decay_%     ?
_refine_special_details     ?
_reflns_number_total     3706
_reflns_number_gt     2935
_reflns_threshold_expression     'I > 2\s(I)'
_refine_ls_structure_factor_coef     Fsqd
_refine_ls_matrix_type     full
_refine_ls_R_factor_all     0.0533
_refine_ls_R_factor_gt     0.0377
_refine_ls_wR_factor_gt     0.0852
_refine_ls_wR_factor_ref     0.0925
_refine_ls_goodness_of_fit_ref     1.039
_refine_ls_restrained_S_all     1.039
_refine_ls_number_reflns     3706
_refine_ls_number_parameters     202
_refine_ls_number_restraints     0
_refine_ls_hydrogen_treatment     constr
_refine_ls_weighting_scheme     calc
_refine_ls_weighting_details
              'w=1/[\s^2^(Fo^2^)+(0.0351P)^2^+0.7897P] where P=(Fo^2^+2Fc^2^)/3'
_atom_sites_solution_hydrogens     geom
_atom_sites_solution_primary     dual
_atom_sites_solution_secondary     difmap
_refine_ls_shift/su_max     0.000
_refine_ls_shift/su_mean     0.000
_refine_diff_density_max     0.287
_refine_diff_density_min     -0.269
_refine_ls_extinction_method     none
_refine_ls_extinction_coef     .
loop_
    _atom_type_symbol
    _atom_type_description
    _atom_type_scat_dispersion_real
    _atom_type_scat_dispersion_imag
    _atom_type_scat_source
    'C' 'C' 0.0033 0.0016
                         'International Tables Vol C Tables 4.2.6.8 and 6.1.1.4'
    'H' 'H' 0.0000 0.0000
                         'International Tables Vol C Tables 4.2.6.8 and 6.1.1.4'
    'N' 'N' 0.0061 0.0033
                         'International Tables Vol C Tables 4.2.6.8 and 6.1.1.4'
    'O' 'O' 0.0106 0.0060
                         'International Tables Vol C Tables 4.2.6.8 and 6.1.1.4'
    'S' 'S' 0.1246 0.1234
                         'International Tables Vol C Tables 4.2.6.8 and 6.1.1.4'
_computing_data_collection
;
APEX2 (Bruker, 2014)
;
_computing_cell_refinement
;
SAINT (Bruker, 2013)
;
_computing_data_reduction
;
SAINT (Bruker, 2013), SADABS (Bruker, 2014) and
XPREP (Bruker, 2014)
;
_computing_structure_solution
;
SHELXT2018 (Sheldrick, 2015a)
;
_computing_structure_refinement
;
SHELXL2018 (Sheldrick, 2015b)
;
_computing_molecular_graphics
;
SHELXTL (Sheldrick, 2008)
;
_computing_publication_material
;
SHELXTL (Sheldrick, 2008) and publCIF (Westrip, 2010)
;
loop_
    _atom_site_type_symbol
    _atom_site_label
    _atom_site_fract_x
    _atom_site_fract_y
    _atom_site_fract_z
    _atom_site_U_iso_or_equiv
    _atom_site_adp_type
    _atom_site_calc_flag
    _atom_site_occupancy
    _atom_site_disorder_assembly
    _atom_site_disorder_group
    C C1 0.59160(10) 0.6688(3) 0.42746(9) 0.0151(3) Uani d 1 . .
    H H1 0.623315 0.805903 0.429587 0.018 Uiso calc 1 . .
    C C2 0.62660(10) 0.5086(3) 0.48929(9) 0.0150(3) Uani d 1 . .
    C C3 0.58267(10) 0.3044(3) 0.48978(9) 0.0167(3) Uani d 1 . .
    H H3 0.609246 0.196902 0.534181 0.020 Uiso calc 1 . .
    C C4 0.50065(10) 0.2621(3) 0.42512(9) 0.0167(3) Uani d 1 . .
    H H4 0.470156 0.124436 0.425068 0.020 Uiso calc 1 . .
    C C4A 0.46071(10) 0.4211(3) 0.35831(9) 0.0136(3) Uani d 1 . .
    C C5 0.37668(10) 0.3792(3) 0.28975(9) 0.0170(3) Uani d 1 . .
    H H5 0.345130 0.242355 0.288336 0.020 Uiso calc 1 . .
    C C6 0.34068(10) 0.5354(3) 0.22541(9) 0.0182(3) Uani d 1 . .
    H H6 0.284768 0.504520 0.179538 0.022 Uiso calc 1 . .
    C C7 0.38596(10) 0.7408(3) 0.22688(10) 0.0183(3) Uani d 1 . .
    H H7 0.360301 0.847768 0.182193 0.022 Uiso calc 1 . .
    C C8 0.46690(10) 0.7868(3) 0.29253(9) 0.0158(3) Uani d 1 . .
    H H8 0.496618 0.926537 0.293226 0.019 Uiso calc 1 . .
    C C8A 0.50683(10) 0.6278(3) 0.35958(9) 0.0136(3) Uani d 1 . .
    O O9 0.70695(7) 0.5598(2) 0.55992(6) 0.0180(2) Uani d 1 . .
    C C10 0.78371(10) 0.4829(3) 0.56344(9) 0.0152(3) Uani d 1 . .
    S S11 0.79049(3) 0.31087(8) 0.49337(2) 0.02006(11) Uani d 1 . .
    N N12 0.85291(8) 0.5612(2) 0.63266(8) 0.0167(3) Uani d 1 . .
    C C13 0.84298(10) 0.7111(3) 0.69158(9) 0.0149(3) Uani d 1 . .
    C C14 0.87592(10) 0.6383(3) 0.77380(9) 0.0160(3) Uani d 1 . .
    H H14 0.903376 0.491070 0.789788 0.019 Uiso calc 1 . .
    C C15 0.86891(10) 0.7800(3) 0.83280(9) 0.0172(3) Uani d 1 . .
    C C16 0.82764(10) 0.9938(3) 0.80769(10) 0.0188(3) Uani d 1 . .
    H H16 0.821670 1.091372 0.847062 0.023 Uiso calc 1 . .
    C C17 0.79497(10) 1.0666(3) 0.72547(10) 0.0186(3) Uani d 1 . .
    H H17 0.766728 1.212836 0.709153 0.022 Uiso calc 1 . .
    C C18 0.80345(10) 0.9265(3) 0.66723(9) 0.0176(3) Uani d 1 . .
    H H18 0.782451 0.977470 0.611442 0.021 Uiso calc 1 . .
    C C19 0.90624(12) 0.7015(3) 0.92245(10) 0.0252(4) Uani d 1 . .
    H H19A 0.874340 0.778202 0.948881 0.038 Uiso calc 0.76(2) . .
    H H19B 0.968999 0.742058 0.952272 0.038 Uiso calc 0.76(2) . .
    H H19C 0.899534 0.533409 0.924194 0.038 Uiso calc 0.76(2) . .
    H H19D 0.954242 0.590911 0.934683 0.038 Uiso calc 0.24(2) . .
    H H19E 0.859583 0.627054 0.931293 0.038 Uiso calc 0.24(2) . .
    H H19F 0.929048 0.835703 0.959371 0.038 Uiso calc 0.24(2) . .
    C C20 0.94197(11) 0.4861(4) 0.65076(10) 0.0271(4) Uani d 1 . .
    H H20A 0.944778 0.316685 0.652511 0.041 Uiso calc 1 . .
    H H20B 0.984692 0.548683 0.704684 0.041 Uiso calc 1 . .
    H H20C 0.956057 0.542788 0.607206 0.041 Uiso calc 1 . .
loop_
    _atom_site_aniso_label
    _atom_site_aniso_U_11
    _atom_site_aniso_U_22
    _atom_site_aniso_U_33
    _atom_site_aniso_U_12
    _atom_site_aniso_U_13
    _atom_site_aniso_U_23
    C1 0.0152(7) 0.0147(7) 0.0184(7) -0.0029(6) 0.0103(6) -0.0035(6)
    C2 0.0121(7) 0.0201(8) 0.0123(6) 0.0007(6) 0.0053(6) -0.0046(6)
    C3 0.0202(8) 0.0157(7) 0.0159(7) 0.0029(6) 0.0098(6) 0.0018(6)
    C4 0.0189(8) 0.0153(8) 0.0185(7) -0.0018(6) 0.0108(6) -0.0007(6)
    C4A 0.0146(7) 0.0150(7) 0.0142(7) 0.0003(6) 0.0091(6) -0.0015(6)
    C5 0.0146(7) 0.0190(8) 0.0192(7) -0.0030(6) 0.0093(6) -0.0023(6)
    C6 0.0127(7) 0.0244(9) 0.0167(7) 0.0000(6) 0.0061(6) -0.0023(6)
    C7 0.0175(8) 0.0201(8) 0.0183(7) 0.0041(7) 0.0092(6) 0.0029(6)
    C8 0.0178(7) 0.0142(7) 0.0192(7) -0.0005(6) 0.0118(6) -0.0004(6)
    C8A 0.0156(7) 0.0136(7) 0.0153(7) 0.0009(6) 0.0103(6) -0.0014(6)
    O9 0.0122(5) 0.0262(6) 0.0140(5) 0.0004(5) 0.0046(4) -0.0063(5)
    C10 0.0145(7) 0.0168(8) 0.0147(7) 0.0025(6) 0.0072(6) 0.0040(6)
    S11 0.0207(2) 0.0254(2) 0.01524(18) 0.00353(17) 0.00921(16) -0.00191(17)
    N12 0.0129(6) 0.0215(7) 0.0146(6) 0.0026(5) 0.0054(5) -0.0015(5)
    C13 0.0114(7) 0.0176(8) 0.0153(7) -0.0032(6) 0.0058(6) -0.0033(6)
    C14 0.0122(7) 0.0165(8) 0.0167(7) -0.0020(6) 0.0045(6) 0.0005(6)
    C15 0.0142(7) 0.0206(8) 0.0155(7) -0.0047(6) 0.0058(6) -0.0006(6)
    C16 0.0180(8) 0.0193(8) 0.0209(7) -0.0050(6) 0.0105(7) -0.0057(7)
    C17 0.0173(8) 0.0145(8) 0.0229(8) -0.0019(6) 0.0083(6) -0.0005(6)
    C18 0.0167(8) 0.0189(8) 0.0156(7) -0.0021(7) 0.0061(6) 0.0014(6)
    C19 0.0263(9) 0.0311(10) 0.0153(7) -0.0006(8) 0.0070(7) 0.0005(7)
    C20 0.0142(8) 0.0418(11) 0.0225(8) 0.0068(8) 0.0059(7) -0.0054(8)
_geom_special_details
;
 All esds (except the esd in the dihedral angle between two l.s. planes)
 are estimated using the full covariance matrix.  The cell esds are taken
 into account individually in the estimation of esds in distances, angles
 and torsion angles; correlations between esds in cell parameters are only
 used when they are defined by crystal symmetry.  An approximate (isotropic)
 treatment of cell esds is used for estimating esds involving l.s. planes.
;
loop_
    _geom_bond_atom_site_label_1
    _geom_bond_atom_site_label_2
    _geom_bond_site_symmetry_2
    _geom_bond_distance
    _geom_bond_publ_flag
    C1 C2 . 1.360(2) ?
    C1 C8A . 1.422(2) ?
    C1 H1 . 0.9500 ?
    C2 C3 . 1.400(2) ?
    C2 O9 . 1.4103(17) ?
    C3 C4 . 1.371(2) ?
    C3 H3 . 0.9500 ?
    C4 C4A . 1.419(2) ?
    C4 H4 . 0.9500 ?
    C4A C5 . 1.420(2) ?
    C4A C8A . 1.424(2) ?
    C5 C6 . 1.375(2) ?
    C5 H5 . 0.9500 ?
    C6 C7 . 1.409(2) ?
    C6 H6 . 0.9500 ?
    C7 C8 . 1.371(2) ?
    C7 H7 . 0.9500 ?
    C8 C8A . 1.422(2) ?
    C8 H8 . 0.9500 ?
    O9 C10 . 1.3556(18) ?
    C10 N12 . 1.3444(19) ?
    C10 S11 . 1.6567(15) ?
    N12 C13 . 1.4432(19) ?
    N12 C20 . 1.464(2) ?
    C13 C18 . 1.387(2) ?
    C13 C14 . 1.392(2) ?
    C14 C15 . 1.393(2) ?
    C14 H14 . 0.9500 ?
    C15 C16 . 1.391(2) ?
    C15 C19 . 1.515(2) ?
    C16 C17 . 1.393(2) ?
    C16 H16 . 0.9500 ?
    C17 C18 . 1.388(2) ?
    C17 H17 . 0.9500 ?
    C18 H18 . 0.9500 ?
    C19 H19A . 0.9800 ?
    C19 H19B . 0.9800 ?
    C19 H19C . 0.9800 ?
    C19 H19D . 0.9800 ?
    C19 H19E . 0.9800 ?
    C19 H19F . 0.9800 ?
    C20 H20A . 0.9800 ?
    C20 H20B . 0.9800 ?
    C20 H20C . 0.9800 ?
loop_
    _geom_angle_atom_site_label_1
    _geom_angle_atom_site_label_2
    _geom_angle_atom_site_label_3
    _geom_angle_site_symmetry_1
    _geom_angle_site_symmetry_3
    _geom_angle
    _geom_angle_publ_flag
    C2 C1 C8A . . 119.00(14) ?
    C2 C1 H1 . . 120.5 ?
    C8A C1 H1 . . 120.5 ?
    C1 C2 C3 . . 123.01(14) ?
    C1 C2 O9 . . 118.64(14) ?
    C3 C2 O9 . . 118.07(13) ?
    C4 C3 C2 . . 118.92(14) ?
    C4 C3 H3 . . 120.5 ?
    C2 C3 H3 . . 120.5 ?
    C3 C4 C4A . . 120.91(14) ?
    C3 C4 H4 . . 119.5 ?
    C4A C4 H4 . . 119.5 ?
    C4 C4A C5 . . 122.06(14) ?
    C4 C4A C8A . . 118.94(13) ?
    C5 C4A C8A . . 118.99(13) ?
    C6 C5 C4A . . 120.45(14) ?
    C6 C5 H5 . . 119.8 ?
    C4A C5 H5 . . 119.8 ?
    C5 C6 C7 . . 120.62(14) ?
    C5 C6 H6 . . 119.7 ?
    C7 C6 H6 . . 119.7 ?
    C8 C7 C6 . . 120.27(14) ?
    C8 C7 H7 . . 119.9 ?
    C6 C7 H7 . . 119.9 ?
    C7 C8 C8A . . 120.71(14) ?
    C7 C8 H8 . . 119.6 ?
    C8A C8 H8 . . 119.6 ?
    C8 C8A C1 . . 121.84(14) ?
    C8 C8A C4A . . 118.95(13) ?
    C1 C8A C4A . . 119.21(13) ?
    C10 O9 C2 . . 119.25(11) ?
    N12 C10 O9 . . 110.39(13) ?
    N12 C10 S11 . . 125.11(12) ?
    O9 C10 S11 . . 124.48(11) ?
    C10 N12 C13 . . 122.67(13) ?
    C10 N12 C20 . . 118.99(13) ?
    C13 N12 C20 . . 118.31(12) ?
    C18 C13 C14 . . 120.59(14) ?
    C18 C13 N12 . . 120.57(13) ?
    C14 C13 N12 . . 118.82(14) ?
    C13 C14 C15 . . 120.49(15) ?
    C13 C14 H14 . . 119.8 ?
    C15 C14 H14 . . 119.8 ?
    C16 C15 C14 . . 118.68(14) ?
    C16 C15 C19 . . 121.09(15) ?
    C14 C15 C19 . . 120.23(15) ?
    C15 C16 C17 . . 120.73(15) ?
    C15 C16 H16 . . 119.6 ?
    C17 C16 H16 . . 119.6 ?
    C18 C17 C16 . . 120.36(15) ?
    C18 C17 H17 . . 119.8 ?
    C16 C17 H17 . . 119.8 ?
    C13 C18 C17 . . 119.13(14) ?
    C13 C18 H18 . . 120.4 ?
    C17 C18 H18 . . 120.4 ?
    C15 C19 H19A . . 109.5 ?
    C15 C19 H19B . . 109.5 ?
    H19A C19 H19B . . 109.5 ?
    C15 C19 H19C . . 109.5 ?
    H19A C19 H19C . . 109.5 ?
    H19B C19 H19C . . 109.5 ?
    C15 C19 H19D . . 109.5 ?
    H19A C19 H19D . . 141.1 ?
    H19B C19 H19D . . 56.3 ?
    H19C C19 H19D . . 56.3 ?
    C15 C19 H19E . . 109.5 ?
    H19A C19 H19E . . 56.3 ?
    H19B C19 H19E . . 141.1 ?
    H19C C19 H19E . . 56.3 ?
    H19D C19 H19E . . 109.5 ?
    C15 C19 H19F . . 109.5 ?
    H19A C19 H19F . . 56.3 ?
    H19B C19 H19F . . 56.3 ?
    H19C C19 H19F . . 141.1 ?
    H19D C19 H19F . . 109.5 ?
    H19E C19 H19F . . 109.5 ?
    N12 C20 H20A . . 109.5 ?
    N12 C20 H20B . . 109.5 ?
    H20A C20 H20B . . 109.5 ?
    N12 C20 H20C . . 109.5 ?
    H20A C20 H20C . . 109.5 ?
    H20B C20 H20C . . 109.5 ?
loop_
    _geom_torsion_atom_site_label_1
    _geom_torsion_atom_site_label_2
    _geom_torsion_atom_site_label_3
    _geom_torsion_atom_site_label_4
    _geom_torsion_site_symmetry_1
    _geom_torsion_site_symmetry_2
    _geom_torsion_site_symmetry_3
    _geom_torsion_site_symmetry_4
    _geom_torsion
    _geom_torsion_publ_flag
    C8A C1 C2 C3 . . . . -0.5(2) ?
    C8A C1 C2 O9 . . . . -174.37(12) ?
    C1 C2 C3 C4 . . . . 0.2(2) ?
    O9 C2 C3 C4 . . . . 174.07(13) ?
    C2 C3 C4 C4A . . . . 0.4(2) ?
    C3 C4 C4A C5 . . . . 178.65(14) ?
    C3 C4 C4A C8A . . . . -0.6(2) ?
    C4 C4A C5 C6 . . . . -178.88(14) ?
    C8A C4A C5 C6 . . . . 0.3(2) ?
    C4A C5 C6 C7 . . . . -0.8(2) ?
    C5 C6 C7 C8 . . . . 0.3(2) ?
    C6 C7 C8 C8A . . . . 0.7(2) ?
    C7 C8 C8A C1 . . . . 178.50(14) ?
    C7 C8 C8A C4A . . . . -1.1(2) ?
    C2 C1 C8A C8 . . . . -179.32(13) ?
    C2 C1 C8A C4A . . . . 0.3(2) ?
    C4 C4A C8A C8 . . . . 179.85(13) ?
    C5 C4A C8A C8 . . . . 0.6(2) ?
    C4 C4A C8A C1 . . . . 0.2(2) ?
    C5 C4A C8A C1 . . . . -179.01(13) ?
    C1 C2 O9 C10 . . . . -95.70(17) ?
    C3 C2 O9 C10 . . . . 90.12(16) ?
    C2 O9 C10 N12 . . . . 176.07(13) ?
    C2 O9 C10 S11 . . . . -5.5(2) ?
    O9 C10 N12 C13 . . . . -1.6(2) ?
    S11 C10 N12 C13 . . . . 179.98(12) ?
    O9 C10 N12 C20 . . . . 176.37(14) ?
    S11 C10 N12 C20 . . . . -2.0(2) ?
    C10 N12 C13 C18 . . . . -60.3(2) ?
    C20 N12 C13 C18 . . . . 121.69(16) ?
    C10 N12 C13 C14 . . . . 121.42(16) ?
    C20 N12 C13 C14 . . . . -56.6(2) ?
    C18 C13 C14 C15 . . . . 0.6(2) ?
    N12 C13 C14 C15 . . . . 178.91(13) ?
    C13 C14 C15 C16 . . . . 0.6(2) ?
    C13 C14 C15 C19 . . . . -178.98(14) ?
    C14 C15 C16 C17 . . . . -0.8(2) ?
    C19 C15 C16 C17 . . . . 178.78(15) ?
    C15 C16 C17 C18 . . . . -0.2(2) ?
    C14 C13 C18 C17 . . . . -1.7(2) ?
    N12 C13 C18 C17 . . . . -179.95(14) ?
    C16 C17 C18 C13 . . . . 1.5(2) ?
_shelx_space_group_comment
;
The symmetry employed for this shelxl refinement is uniquely defined
by the following loop, which should always be used as a source of
symmetry information in preference to the above space-group names.
They are only intended as comments.
;
_shelx_estimated_absorpt_T_min     0.943
_shelx_estimated_absorpt_T_max     0.986
_shelx_hkl_file
;
  -2   0   0   43.39    0.79
  -3   0   0  908.49   14.16
  -4   0   0   98.54    1.75
  -5   0   0  114.20    2.05
  -6   0   0   65.88    1.35
  -7   0   0  144.55    2.63
  -8   0   0    3.37    0.33
  -9   0   0   12.18    0.58
 -10   0   0   90.14    1.95
 -11   0   0   26.53    0.94
 -12   0   0  109.90    2.39
 -13   0   0    0.31    0.29
 -14   0   0   60.55    1.69
 -15   0   0   15.21    0.91
 -16   0   0    8.62    0.76
 -17   0   0   11.85    0.90
 -18   0   0    1.09    0.52
 -19   0   0   10.36    0.97
   0  -1   0   -0.06    0.08
   0   1   0   -0.02    0.08
   0   1   0    0.10    0.08
   1  -1   0    4.06    0.18
  -1  -1   0    3.98    0.20
   1   1   0    3.84    0.19
  -1   1   0    3.28    0.17
   1   1   0    3.58    0.19
  -1   1   0    4.05    0.18
  -2  -1   0  133.66    2.20
   2  -1   0  132.00    2.16
  -2   1   0  129.63    2.16
   2   1   0  132.25    2.19
   2   1   0  129.78    2.19
  -3  -1   0  172.44    2.88
  -3   1   0  177.15    2.84
   3   1   0  166.64    2.93
  -4  -1   0   86.78    1.60
  -4   1   0   86.46    1.56
  -5  -1   0  138.46    2.46
  -5   1   0  139.00    2.43
  -6  -1   0  253.39    4.31
  -6   1   0  256.75    4.28
  -7  -1   0   11.27    0.51
  -7   1   0   10.61    0.48
  -8  -1   0   74.21    1.63
  -8   1   0   76.43    1.61
  -9  -1   0   41.97    1.13
  -9   1   0   40.35    1.09
 -10  -1   0    4.60    0.43
 -10   1   0    4.22    0.41
 -11  -1   0   12.93    0.69
 -11   1   0   12.44    0.66
 -12  -1   0   -0.26    0.22
 -12   1   0    0.38    0.29
 -13  -1   0    7.66    0.64
 -13   1   0    8.81    0.66
 -14  -1   0    6.08    0.63
 -14   1   0    5.81    0.59
 -15  -1   0    4.01    0.56
 -15   1   0    5.27    0.60
 -16  -1   0    8.22    0.78
 -16   1   0    7.42    0.73
 -17  -1   0    4.77    0.65
 -17   1   0    4.20    0.63
 -18  -1   0    5.36    0.72
 -18   1   0    4.83    0.68
 -19  -1   0    0.34    0.51
 -19   1   0    0.68    0.52
   0  -2   0    1.16    0.18
   0   2   0    1.51    0.16
   0   2   0    1.44    0.17
  -1  -2   0   41.16    0.87
  -1   2   0   43.03    0.84
   1   2   0   41.94    0.86
  -1   2   0   42.17    0.84
   1   2   0   41.23    0.86
  -2  -2   0  100.84    1.84
  -2   2   0  102.54    1.78
   2   2   0  104.15    1.84
   2   2   0  103.27    1.83
  -2   2   0  104.19    1.79
   3  -2   0   74.86    1.46
  -3  -2   0   76.00    1.45
   3   2   0   74.44    1.43
   3   2   0   74.23    1.44
  -3   2   0   75.38    1.39
  -4  -2   0    5.18    0.33
   4  -2   0    5.06    0.31
   4   2   0    4.80    0.31
  -4   2   0    5.45    0.30
   4   2   0    4.17    0.31
  -5  -2   0    0.56    0.19
   5  -2   0    0.45    0.16
  -5   2   0    0.22    0.15
  -6  -2   0   24.89    0.75
  -6   2   0   25.09    0.71
  -7  -2   0    0.97    0.23
  -7   2   0    0.57    0.20
  -8  -2   0   42.09    1.13
  -8   2   0   41.72    1.08
  -9  -2   0    5.35    0.46
  -9   2   0    5.14    0.43
 -10  -2   0   22.72    0.89
 -10   2   0   26.30    0.88
 -11  -2   0   24.74    0.96
 -11   2   0   22.72    0.88
 -12  -2   0    2.05    0.40
 -12   2   0    1.90    0.38
 -13  -2   0    0.75    0.39
 -13   2   0    0.47    0.30
 -14  -2   0    0.49    0.35
 -14   2   0   -0.40    0.27
 -15  -2   0    1.43    0.45
 -15   2   0    1.90    0.45
 -16  -2   0    2.20    0.68
 -16   2   0    2.36    0.52
 -17   2   0    7.54    0.76
 -18   2   0    0.31    0.46
 -19   2   0    0.92    0.54
   0   3   0    0.08    0.13
   0   3   0   -0.15    0.13
   1   3   0   52.35    1.11
  -1   3   0   52.23    1.08
  -1   3   0   53.30    1.09
   1   3   0   53.00    1.11
  -2  -3   0   45.28    1.05
   2   3   0   46.12    1.03
  -2   3   0   45.23    0.98
  -2   3   0   45.97    0.98
   2   3   0   47.33    1.03
  -3  -3   0    3.10    0.29
  -3   3   0    3.97    0.28
   3   3   0    3.41    0.29
   3   3   0    3.84    0.30
  -4  -3   0   38.03    0.97
   4   3   0   37.55    0.94
   4   3   0   37.06    0.94
  -4   3   0   36.70    0.88
  -5  -3   0   14.12    0.59
   5   3   0   13.82    0.56
  -5   3   0   13.58    0.50
   5   3   0   12.64    0.55
  -6  -3   0    2.57    0.32
   6   3   0    2.13    0.33
  -6   3   0    2.12    0.26
   7  -3   0    2.31    0.35
  -7  -3   0    2.62    0.34
  -7   3   0    2.15    0.27
  -8  -3   0    0.85    0.29
  -8   3   0    0.60    0.23
  -9  -3   0    0.81    0.29
  -9   3   0    0.73    0.24
 -10  -3   0   12.58    0.73
 -10   3   0   12.77    0.65
 -11  -3   0   42.25    1.42
 -11   3   0   42.13    1.23
 -12   3   0    4.86    0.51
 -13   3   0    6.23    0.59
 -14   3   0    1.13    0.39
 -15   3   0   -0.33    0.32
 -16   3   0    0.45    0.39
 -17   3   0    0.47    0.43
 -18   3   0   -0.15    0.45
   0   4   0   57.00    1.25
   0   4   0   58.60    1.27
   1   4   0    2.18    0.26
  -1   4   0    2.46    0.26
   1   4   0    2.13    0.27
  -1   4   0    2.47    0.27
  -2   4   0    4.11    0.32
   2   4   0    3.32    0.32
   2   4   0    3.83    0.32
  -2   4   0    3.98    0.31
   3   4   0   -0.01    0.19
  -3   4   0    0.08    0.16
   3   4   0   -0.17    0.16
   4   4   0    0.84    0.24
  -4   4   0    1.07    0.22
   4   4   0    1.26    0.24
   5   4   0    1.82    0.30
  -5   4   0    1.97    0.26
   5   4   0    2.63    0.32
  -6   4   0    0.92    0.22
  -7   4   0    5.49    0.43
  -8   4   0    0.87    0.25
  -9   4   0    1.36    0.30
 -10   4   0    2.14    0.36
 -11   4   0    0.12    0.28
 -12   4   0    0.11    0.30
 -13   4   0    3.47    0.49
 -14   4   0    0.14    0.35
 -15   4   0    0.94    0.43
 -16   4   0    1.64    0.50
   0   5   0    0.04    0.17
   0   5   0   -0.34    0.19
  -1   5   0    1.32    0.25
   1   5   0    0.99    0.24
   1   5   0    1.06    0.27
  -1   5   0    1.01    0.24
  -2   5   0   13.74    0.57
  -2   5   0   13.98    0.58
   2   5   0   13.40    0.60
   3   5   0   11.70    0.58
  -3   5   0   10.99    0.52
   4   5   0   -0.01    0.20
  -4   5   0    0.02    0.20
  -5   5   0    0.37    0.23
  -6   5   0    8.35    0.50
  -7   5   0    7.30    0.50
  -8   5   0    2.68    0.36
  -9   5   0    0.68    0.28
 -10   5   0   -0.13    0.25
 -11   5   0    0.03    0.28
 -12   5   0    1.88    0.40
 -13   5   0    4.27    0.54
 -14   5   0    4.32    0.57
 -15   5   0    0.83    0.44
   0   6   0    1.45    0.27
  -1   6   0    2.98    0.34
   1   6   0    2.59    0.34
  -2   6   0    3.47    0.36
   2   6   0    3.59    0.39
   3   6   0    1.21    0.29
  -3   6   0    1.01    0.26
  -4   6   0    1.56    0.29
  -5   6   0   15.54    0.66
  -6   6   0    4.82    0.43
  -7   6   0    3.45    0.39
  -8   6   0    2.05    0.35
  -9   6   0    1.66    0.35
 -10   6   0    0.43    0.31
 -11   6   0    0.61    0.32
 -12   6   0    0.81    0.37
   0   7   0    0.31    0.22
   1   7   0    5.61    0.48
 -20   0   1    0.95    0.54
 -19   0   1   -0.46    0.43
 -18   0   1   -0.10    0.40
 -17   0   1   -0.30    0.36
 -16   0   1    0.01    0.36
 -15   0   1   -0.12    0.30
 -14   0   1   -0.14    0.29
 -13   0   1   -0.11    0.26
 -12   0   1   -0.04    0.23
 -11   0   1   -0.14    0.21
 -10   0   1    0.08    0.20
  -9   0   1   -0.06    0.17
  -8   0   1    0.03    0.16
  -7   0   1   -0.12    0.15
  -6   0   1    0.11    0.15
  -5   0   1   -0.42    0.13
  -4   0   1   -0.01    0.12
  -3   0   1   -0.28    0.08
  -3   0   1   -0.30    0.09
  -2   0   1   -0.37    0.06
  -2   0   1   -0.36    0.06
   2   0  -1   -0.36    0.06
  -1   0   1   -0.15    0.03
   1   0  -1   -0.02    0.03
   0   0   1   -0.03    0.03
   0   0  -1    0.00    0.03
  -1   0  -1    0.06    0.06
   1   0   1   -0.01    0.05
  -2   0  -1    0.02    0.09
  -3   0  -1   -0.30    0.12
  -4   0  -1   -0.12    0.13
  -5   0  -1    0.11    0.15
  -6   0  -1   -0.12    0.15
  -7   0  -1   -0.38    0.15
  -8   0  -1   -0.12    0.17
  -9   0  -1   -0.14    0.19
 -10   0  -1    0.27    0.22
 -11   0  -1   -0.12    0.22
 -12   0  -1    0.19    0.28
 -13   0  -1    0.30    0.30
 -14   0  -1    0.45    0.35
 -15   0  -1    0.05    0.35
 -16   0  -1   -0.23    0.37
 -17   0  -1    0.08    0.42
 -18   0  -1    0.31    0.46
 -19   0  -1   -0.22    0.47
 -20  -1   1    0.50    0.55
 -20   1   1    0.07    0.48
 -19  -1   1    1.49    0.56
 -19   1   1    2.21    0.61
 -18  -1   1    0.27    0.45
 -18   1   1   -0.05    0.40
 -17  -1   1    2.88    0.56
 -17   1   1    3.23    0.55
 -16  -1   1    2.40    0.49
 -16   1   1    2.38    0.47
 -15  -1   1    1.52    0.42
 -15   1   1    0.78    0.36
 -14  -1   1   10.28    0.72
 -14   1   1    8.61    0.67
 -13  -1   1   32.20    1.13
 -13   1   1   32.47    1.11
 -12  -1   1    3.80    0.45
 -12   1   1    4.15    0.44
 -11  -1   1    0.83    0.27
 -11   1   1   -0.05    0.20
 -10  -1   1    0.48    0.25
 -10   1   1    0.29    0.21
  -9  -1   1  113.54    2.26
  -9   1   1  112.01    2.20
  -8  -1   1    4.12    0.35
  -8   1   1    3.37    0.31
  -7  -1   1    3.63    0.32
  -7   1   1    3.44    0.28
  -6  -1   1   48.60    1.10
  -6   1   1   51.05    1.06
  -5  -1   1   29.40    0.74
  -5   1   1   29.78    0.69
  -4  -1   1  171.01    2.92
  -4   1   1  171.02    2.85
   4   1  -1  175.81    2.92
  -3  -1   1  181.01    3.02
  -3   1   1  182.86    2.94
   3   1  -1  182.23    3.02
  -2  -1   1    0.00    0.11
   2   1  -1   -0.01    0.10
  -2   1   1   -0.08    0.07
   2   1  -1    0.10    0.11
  -1  -1   1   92.50    1.56
   1   1  -1   90.91    1.56
   1   1  -1   90.81    1.56
   0  -1  -1  713.49   10.84
   0  -1   1  705.08   10.87
   0   1  -1  673.91   10.86
   0   1   1  695.44   10.80
   0   1   1  696.78   10.83
   0   1  -1  697.67   10.86
  -1  -1  -1   -0.07    0.09
   1  -1   1    0.01    0.10
  -1   1  -1   -0.05    0.10
   1   1   1   -0.10    0.08
  -1   1  -1   -0.13    0.09
  -2  -1  -1   58.05    1.07
   2  -1   1   59.01    1.08
   2   1   1   56.90    1.07
  -2   1  -1   58.92    1.08
  -3  -1  -1   66.58    1.24
   3   1   1   64.36    1.24
  -3   1  -1   64.85    1.23
  -4  -1  -1  177.05    3.02
  -4   1  -1  178.45    3.02
  -5  -1  -1    6.17    0.37
  -5   1  -1    6.70    0.35
  -6  -1  -1   20.10    0.64
  -6   1  -1   17.99    0.62
  -7  -1  -1    4.32    0.36
  -7   1  -1    5.09    0.38
  -8  -1  -1    0.03    0.19
  -8   1  -1    0.32    0.20
  -9  -1  -1    4.12    0.40
  -9   1  -1    4.81    0.43
 -10  -1  -1    7.54    0.53
 -10   1  -1    7.37    0.53
 -11  -1  -1   21.02    0.87
 -11   1  -1   21.55    0.87
 -12  -1  -1   49.60    1.45
 -12   1  -1   50.37    1.44
 -13  -1  -1    0.42    0.31
 -13   1  -1   -0.01    0.31
 -14  -1  -1   28.68    1.17
 -14   1  -1   29.86    1.18
 -15  -1  -1    0.08    0.35
 -15   1  -1    0.18    0.37
 -16  -1  -1    0.31    0.41
 -16   1  -1   -0.02    0.39
 -17  -1  -1    4.21    0.66
 -17   1  -1    4.29    0.66
 -18  -1  -1    3.45    0.67
 -18   1  -1    2.41    0.60
 -19   1  -1    6.67    0.82
 -19   2   1    1.77    0.55
 -18   2   1    4.25    0.62
 -17  -2   1    0.31    0.45
 -17   2   1   -0.49    0.35
 -16  -2   1    6.19    0.67
 -16   2   1    7.68    0.70
 -15  -2   1    1.03    0.41
 -15   2   1    0.76    0.36
 -14  -2   1    1.49    0.41
 -14   2   1    1.82    0.41
 -13  -2   1   32.59    1.20
 -13   2   1   33.44    1.12
 -12  -2   1   49.77    1.47
 -12   2   1   53.16    1.40
 -11  -2   1    0.06    0.26
 -11   2   1    0.17    0.22
 -10  -2   1   31.96    1.03
 -10   2   1   32.25    0.96
  -9  -2   1   33.76    1.04
  -9   2   1   37.11    0.99
  -8  -2   1   92.82    1.95
  -8   2   1   93.86    1.86
  -7  -2   1   16.23    0.63
  -7   2   1   17.86    0.58
  -6  -2   1   80.90    1.68
   6   2  -1   82.62    1.67
  -6   2   1   82.07    1.57
  -5  -2   1    8.67    0.43
  -5   2   1    9.62    0.37
   5   2  -1   10.09    0.44
  -4  -2   1   -0.01    0.16
  -4   2   1    0.26    0.12
   4   2  -1    0.26    0.14
  -3  -2   1    1.73    0.21
   3   2  -1    1.82    0.21
   3   2  -1    1.33    0.19
  -3   2   1    1.75    0.16
  -2  -2   1   69.55    1.33
  -2   2   1   67.43    1.21
   2   2  -1   69.31    1.32
  -2   2   1   70.24    1.22
   2   2  -1   68.40    1.33
  -1  -2   1    0.33    0.14
   1   2  -1    0.34    0.14
   1   2  -1    0.40    0.14
  -1   2   1    0.45    0.12
  -1   2   1    0.34    0.11
   0  -2   1   89.72    1.61
   0   2  -1   87.93    1.61
   0   2   1   89.50    1.54
   0   2   1   89.29    1.54
   0   2  -1   89.27    1.60
   1  -2   1   14.35    0.45
   1   2   1   14.32    0.41
  -1   2  -1   14.34    0.44
   1   2   1   13.13    0.39
  -1   2  -1   14.54    0.44
   2  -2   1   33.64    0.77
  -2  -2  -1   32.87    0.76
   2   2   1   35.60    0.76
  -2   2  -1   33.60    0.76
  -2   2  -1   33.97    0.77
   2   2   1   34.08    0.75
  -3  -2  -1   55.66    1.16
   3  -2   1   57.33    1.16
  -3   2  -1   57.48    1.16
   3   2   1   57.46    1.16
   4  -2   1   68.72    1.39
  -4  -2  -1   71.51    1.42
   4   2   1   70.15    1.40
  -4   2  -1   70.56    1.40
  -5  -2  -1    4.33    0.34
   5  -2   1    4.50    0.32
  -5   2  -1    3.78    0.30
  -6  -2  -1   78.08    1.64
   6  -2   1   79.29    1.61
  -6   2  -1   77.71    1.60
  -7  -2  -1    7.47    0.46
  -7   2  -1    7.84    0.45
  -8  -2  -1   21.64    0.79
  -8   2  -1   21.74    0.76
  -9  -2  -1   16.07    0.72
  -9   2  -1   15.20    0.68
 -10  -2  -1    3.40    0.42
 -10   2  -1    3.30    0.40
 -11  -2  -1   12.44    0.73
 -11   2  -1   12.88    0.71
 -12  -2  -1    5.51    0.56
 -12   2  -1    4.09    0.49
 -13  -2  -1    0.88    0.37
 -13   2  -1    2.28    0.43
 -14  -2  -1    5.61    0.63
 -14   2  -1    5.22    0.60
 -15   2  -1    1.24    0.43
 -16   2  -1    2.24    0.51
 -17   2  -1    0.01    0.43
 -18   2  -1   10.98    0.97
 -18   3   1   -0.15    0.42
 -17   3   1    7.23    0.74
 -16   3   1    2.97    0.51
 -15   3   1   34.23    1.25
 -14   3   1    0.50    0.35
 -13   3   1   20.86    0.90
 -12  -3   1    2.37    0.45
 -12   3   1    1.83    0.35
 -11  -3   1   29.69    1.10
 -11   3   1   30.73    0.99
 -10  -3   1   44.78    1.32
 -10   3   1   42.43    1.15
  -9  -3   1   14.35    0.71
  -9   3   1   13.71    0.60
  -8  -3   1   18.23    0.76
  -8   3   1   17.41    0.63
  -7  -3   1    0.25    0.23
  -7   3   1   -0.14    0.15
  -6  -3   1    5.49    0.42
  -6   3   1    4.88    0.33
   6   3  -1    4.46    0.38
  -5  -3   1  129.77    2.44
   5   3  -1  121.93    2.39
  -5   3   1  128.78    2.26
   5   3  -1  126.18    2.42
  -4  -3   1   37.15    0.97
   4   3  -1   36.19    0.94
  -4   3   1   37.61    0.83
   4   3  -1   37.09    0.95
  -3  -3   1   28.03    0.79
   3   3  -1   28.73    0.78
   3   3  -1   27.57    0.77
  -3   3   1   28.28    0.67
  -2  -3   1   35.34    0.89
  -2   3   1   34.83    0.76
   2   3  -1   33.68    0.85
  -2   3   1   34.24    0.77
   2   3  -1   35.74    0.88
  -1  -3   1   13.33    0.51
   1   3  -1   12.58    0.48
  -1   3   1   14.23    0.43
  -1   3   1   13.29    0.42
   1   3  -1   13.69    0.50
   0  -3   1   12.66    0.50
   0   3   1   13.53    0.43
   0   3  -1   13.19    0.48
   0   3  -1   13.54    0.48
   0   3   1   12.06    0.42
   1  -3   1    8.32    0.46
  -1   3  -1    7.75    0.38
  -1   3  -1    7.59    0.37
   1   3   1    7.60    0.34
   1   3   1    7.75    0.35
   2   3   1    8.85    0.40
  -2   3  -1    9.10    0.41
  -2   3  -1    8.97    0.40
   2   3   1    8.99    0.39
   3  -3   1   39.91    1.04
  -3  -3  -1   39.41    0.97
   3   3   1   41.67    0.96
  -3   3  -1   39.31    0.94
   3   3   1   40.33    0.95
   4  -3   1    0.14    0.19
  -4  -3  -1    0.06    0.18
   4   3   1    0.06    0.16
  -4   3  -1    0.03    0.15
  -5  -3  -1    2.79    0.32
   5  -3   1    1.96    0.27
  -5   3  -1    2.25    0.27
   5   3   1    2.58    0.30
   6  -3   1   -0.13    0.20
  -6  -3  -1    0.07    0.20
   6   3   1    0.39    0.22
  -6   3  -1    0.05    0.18
  -7  -3  -1   12.44    0.63
   7  -3   1   12.95    0.60
  -7   3  -1   12.77    0.58
  -8  -3  -1    0.43    0.25
  -8   3  -1   -0.02    0.21
  -9  -3  -1    3.96    0.44
  -9   3  -1    4.64    0.43
 -10  -3  -1   10.42    0.89
 -10   3  -1    8.98    0.61
 -11   3  -1   13.42    0.73
 -12   3  -1    8.04    0.65
 -13   3  -1   10.53    0.76
 -14   3  -1   32.39    1.25
 -15   3  -1    0.17    0.39
 -16   3  -1    3.94    0.61
 -17   3  -1    0.63    0.48
 -17   4   1    2.01    0.53
 -16   4   1    3.09    0.55
 -15   4   1   12.15    0.84
 -14   4   1    2.95    0.48
 -13   4   1   11.49    0.72
 -12   4   1    2.73    0.41
 -11   4   1    6.28    0.51
 -10   4   1    4.67    0.43
  -9   4   1   16.53    0.67
  -8   4   1    4.47    0.38
  -7   4   1   16.43    0.60
  -6   4   1    0.09    0.16
   6   4  -1   -0.08    0.18
  -5  -4   1    4.44    0.60
   5   4  -1    4.72    0.42
   5   4  -1    4.22    0.40
  -5   4   1    5.07    0.35
  -4  -4   1    3.60    0.40
   4   4  -1    3.33    0.35
  -4   4   1    3.00    0.27
   4   4  -1    2.86    0.34
  -3  -4   1    5.43    0.44
   3   4  -1    5.59    0.41
  -3   4   1    5.86    0.35
   3   4  -1    6.57    0.43
  -2  -4   1    1.34    0.30
  -2   4   1    1.35    0.21
   2   4  -1    1.87    0.26
   2   4  -1    1.75    0.26
  -2   4   1    1.23    0.20
  -1   4   1   47.47    1.04
   1   4  -1   46.65    1.12
   1   4  -1   46.30    1.13
  -1   4   1   46.28    1.02
   0   4   1    0.11    0.14
   0   4   1    0.07    0.16
   0   4  -1   -0.22    0.16
   0   4  -1   -0.24    0.17
  -1   4  -1   64.64    1.39
   1   4   1   64.71    1.35
  -1   4  -1   62.61    1.38
   1   4   1   64.36    1.34
   2   4   1    1.31    0.22
  -2   4  -1    1.48    0.25
   2   4   1    1.46    0.24
  -2   4  -1    0.71    0.22
  -3   4  -1    5.36    0.38
   3   4   1    5.68    0.38
  -3   4  -1    6.36    0.42
   3   4   1    6.22    0.41
  -4   4  -1    4.03    0.35
   4   4   1    4.36    0.38
  -5   4  -1    1.24    0.24
   5   4   1    1.23    0.26
  -6   4  -1    4.61    0.41
  -7   4  -1    1.43    0.29
  -8   4  -1   13.09    0.65
  -9   4  -1    5.72    0.49
 -10   4  -1    0.64    0.30
 -11   4  -1   21.03    0.91
 -12   4  -1    7.18    0.63
 -13   4  -1   21.69    1.01
 -14   4  -1    0.21    0.37
 -15   4  -1    6.74    0.72
 -16   4  -1    0.52    0.47
 -15   5   1    0.35    0.35
 -14   5   1   18.31    0.91
 -13   5   1    2.25    0.41
 -12   5   1    6.90    0.58
 -11   5   1    4.30    0.45
 -10   5   1    4.20    0.41
  -9   5   1   17.57    0.71
  -8   5   1    1.55    0.28
  -7   5   1   15.07    0.61
  -6   5   1   14.48    0.59
   6   5  -1   16.23    0.74
   5   5  -1   59.57    1.50
  -5   5   1   59.85    1.31
   4   5  -1    2.02    0.33
  -4   5   1    2.18    0.27
  -3   5   1    1.78    0.25
   3   5  -1    1.45    0.29
   2   5  -1   36.84    1.05
  -2   5   1   37.90    0.94
  -2   5   1   37.49    0.93
  -1   5   1    0.15    0.20
   1   5  -1    0.71    0.23
  -1   5   1    0.63    0.20
   0   5  -1   44.52    1.16
   0   5   1   44.16    1.07
   0   5  -1   47.64    1.29
   0   5   1   45.13    1.09
   1   5   1    0.22    0.18
   1   5   1    0.17    0.20
  -1   5  -1    0.29    0.23
  -1   5  -1    0.19    0.21
   2   5   1    7.41    0.45
   2   5   1    7.12    0.47
  -2   5  -1    7.14    0.51
  -2   5  -1    8.62    0.50
  -3   5  -1   25.36    0.83
  -4   5  -1    6.32    0.47
  -5   5  -1   58.52    1.40
  -6   5  -1    3.95    0.41
  -7   5  -1    9.75    0.59
  -8   5  -1    5.17    0.48
  -9   5  -1    0.84    0.31
 -10   5  -1   12.03    0.73
 -11   5  -1   19.89    0.92
 -12   5  -1    6.13    0.61
 -13   5  -1    2.82    0.52
 -14   5  -1    9.89    0.81
 -12   6   1    1.98    0.37
 -11   6   1    2.17    0.38
 -10   6   1    2.17    0.35
  -9   6   1    3.20    0.38
  -6   6   1    8.22    0.48
   5   6  -1   17.68    0.81
   4   6  -1   36.81    1.15
   3   6  -1    4.87    0.48
   2   6  -1    0.06    0.24
   1   6  -1    6.32    0.50
  -1   6   1    6.42    0.44
   0   6  -1   -0.19    0.21
   0   6   1    0.38    0.20
   1   6   1    0.28    0.21
  -1   6  -1    0.05    0.23
  -2   6  -1    4.21    0.43
  -3   6  -1   18.82    0.76
  -4   6  -1    1.37    0.31
  -5   6  -1    2.15    0.35
  -6   6  -1   29.23    0.98
  -7   6  -1    0.50    0.28
  -8   6  -1   20.95    0.87
  -9   6  -1   20.84    0.90
 -10   6  -1    5.36    0.55
 -11   6  -1    3.26    0.48
   3   7  -1    1.74    0.36
   2   7  -1    0.28    0.26
   1   7  -1    0.78    0.28
   0   7  -1    0.57    0.27
  -1   7  -1    0.34    0.26
  -2   7  -1    1.22    0.30
  -3   7  -1    0.92    0.28
  -4   7  -1    0.75    0.30
  -5   7  -1    1.76    0.33
  -6   7  -1    0.70    0.31
  -7   7  -1   11.35    0.71
 -20   0   2    0.44    0.50
 -19   0   2   34.50    1.47
 -18   0   2    0.60    0.42
 -17   0   2    0.07    0.35
 -16   0   2   33.18    1.27
 -15   0   2    8.87    0.71
 -14   0   2   25.89    1.02
 -13   0   2   24.97    0.96
 -12   0   2    2.39    0.36
 -11   0   2   23.82    0.84
 -10   0   2  239.93    4.25
  -9   0   2    0.63    0.20
  -8   0   2   31.68    0.86
  -7   0   2  268.45    4.50
  -6   0   2  235.30    3.92
  -5   0   2    4.01    0.27
  -5   0   2    4.04    0.29
   4   0  -2  340.26    5.32
  -4   0   2  327.43    5.31
  -4   0   2  331.39    5.31
  -3   0   2  159.06    2.61
   3   0  -2  161.46    2.60
  -3   0   2  160.17    2.60
  -2   0   2   77.11    1.29
   2   0  -2   78.16    1.29
  -2   0   2   74.78    1.28
   1   0  -2  173.04    2.73
  -1   0   2  170.04    2.73
  -1   0   2  172.25    2.73
   0   0   2   17.93    0.37
   0   0   2   17.06    0.37
   0   0  -2   17.58    0.37
   1   0   2   10.07    0.30
  -1   0  -2   11.21    0.31
  -2   0  -2    6.64    0.29
  -3   0  -2   12.77    0.42
  -4   0  -2   68.42    1.35
  -5   0  -2  145.21    2.60
  -6   0  -2  109.60    2.10
  -7   0  -2   47.32    1.16
  -8   0  -2   18.23    0.70
  -9   0  -2   21.93    0.81
 -10   0  -2   52.11    1.39
 -11   0  -2   11.12    0.68
 -12   0  -2   29.40    1.09
 -13   0  -2   44.32    1.42
 -14   0  -2   76.62    2.04
 -15   0  -2    2.79    0.53
 -16   0  -2    2.67    0.54
 -17   0  -2   12.44    0.98
 -18   0  -2    2.01    0.60
 -19   0  -2    0.15    0.55
 -20  -1   2    3.63    0.69
 -20   1   2    4.32    0.71
 -19  -1   2   -0.48    0.44
 -19   1   2   -0.38    0.40
 -18  -1   2   25.57    1.26
 -18   1   2   22.49    1.17
 -17  -1   2    8.49    0.78
 -17   1   2    8.76    0.78
 -16  -1   2    2.89    0.51
 -16   1   2    2.48    0.47
 -15  -1   2   23.87    1.04
 -15   1   2   22.42    0.99
 -14  -1   2   14.78    0.82
 -14   1   2   14.41    0.78
 -13  -1   2   63.46    1.67
 -13   1   2   62.24    1.59
 -12  -1   2   -0.29    0.23
 -12   1   2    0.56    0.25
 -11  -1   2    0.03    0.23
 -11   1   2   -0.28    0.18
 -10  -1   2   75.17    1.72
 -10   1   2   77.73    1.66
  -9  -1   2    1.98    0.28
  -9   1   2    1.94    0.26
  -8  -1   2    0.46    0.20
  -8   1   2    0.25    0.17
  -7  -1   2    0.16    0.16
  -7   1   2    0.00    0.14
  -6  -1   2    3.87    0.30
  -6   1   2    4.16    0.28
   6   1  -2    4.47    0.30
  -5  -1   2   76.83    1.48
  -5   1   2   76.64    1.39
   5   1  -2   77.72    1.49
  -4  -1   2  213.87    3.55
   4   1  -2  212.53    3.54
  -4   1   2  212.03    3.42
  -3  -1   2   38.02    0.80
  -3   1   2   36.79    0.67
   3   1  -2   36.90    0.80
  -2  -1   2  313.42    5.02
   2   1  -2  313.12    5.02
  -1  -1   2  213.90    3.47
   1   1  -2  216.82    3.47
   1   1  -2  209.90    3.46
   0  -1   2    0.07    0.12
   0   1   2    0.20    0.08
   0   1  -2    0.17    0.13
   0   1  -2    0.19    0.12
  -1  -1  -2   34.97    0.67
   1  -1   2   34.13    0.72
  -1   1  -2   34.10    0.72
  -1   1  -2   33.17    0.72
   1   1   2   34.38    0.67
  -2  -1  -2   28.38    0.63
   2  -1   2   27.19    0.64
  -2   1  -2   27.58    0.65
   2   1   2   26.84    0.61
  -3  -1  -2   24.62    0.62
   3  -1   2   24.63    0.62
  -3   1  -2   23.80    0.63
   3   1   2   24.47    0.61
  -4  -1  -2   55.06    1.15
  -4   1  -2   54.36    1.15
  -5  -1  -2    0.15    0.16
  -5   1  -2   -0.04    0.15
  -6  -1  -2   96.05    1.91
  -6   1  -2   97.07    1.90
  -7  -1  -2    0.26    0.20
  -7   1  -2    0.22    0.19
  -8  -1  -2   11.70    0.57
  -8   1  -2   11.54    0.58
  -9  -1  -2   20.38    0.79
  -9   1  -2   21.38    0.82
 -10  -1  -2   20.76    0.85
 -10   1  -2   21.03    0.85
 -11  -1  -2    8.74    0.64
 -11   1  -2    9.83    0.67
 -12  -1  -2    0.08    0.28
 -12   1  -2    0.42    0.32
 -13  -1  -2   14.54    0.85
 -13   1  -2   14.06    0.85
 -14  -1  -2    1.65    0.44
 -14   1  -2    1.72    0.43
 -15  -1  -2    1.94    0.50
 -15   1  -2    1.82    0.47
 -16  -1  -2    0.91    0.47
 -16   1  -2    1.66    0.50
 -17  -1  -2    0.58    0.48
 -17   1  -2    0.61    0.46
 -18   1  -2    2.65    0.62
 -20   2   2    5.87    0.77
 -19   2   2    0.80    0.47
 -18  -2   2    0.59    0.47
 -18   2   2   -0.24    0.36
 -17  -2   2    0.91    0.44
 -17   2   2    0.65    0.40
 -16  -2   2    0.22    0.39
 -16   2   2    0.30    0.32
 -15  -2   2   11.75    0.84
 -15   2   2   10.86    0.75
 -14  -2   2    1.93    0.44
 -14   2   2    1.27    0.36
 -13  -2   2  134.94    2.88
 -13   2   2  134.28    2.75
 -12  -2   2    1.80    0.37
 -12   2   2    1.60    0.31
 -11  -2   2    2.91    0.40
 -11   2   2    2.91    0.35
 -10  -2   2   54.95    1.42
 -10   2   2   54.74    1.30
  -9  -2   2    8.95    0.54
  -9   2   2    8.93    0.46
  -8  -2   2   55.65    1.35
  -8   2   2   57.85    1.24
  -7  -2   2   80.58    1.72
  -7   2   2   81.28    1.57
   7   2  -2   81.90    1.70
  -6  -2   2    0.91    0.22
  -6   2   2    1.07    0.16
   6   2  -2    1.10    0.22
  -5  -2   2   92.90    1.82
  -5   2   2   93.55    1.64
   5   2  -2   93.19    1.81
  -4  -2   2   28.53    0.76
   4   2  -2   29.76    0.76
  -4   2   2   27.51    0.59
  -3  -2   2    7.68    0.38
   3   2  -2    6.47    0.38
   3   2  -2    7.41    0.37
  -2  -2   2    8.95    0.38
   2   2  -2    8.24    0.37
   2   2  -2    8.40    0.38
  -1  -2   2  178.75    3.02
   1   2  -2  177.82    3.01
   1   2  -2  175.65    3.02
   0  -2   2   41.20    0.91
   0   2  -2   41.98    0.91
   0   2   2   41.68    0.79
   0   2  -2   41.51    0.91
   0   2   2   41.62    0.79
   1  -2   2   32.17    0.77
  -1   2  -2   32.37    0.77
  -1   2  -2   33.14    0.77
   1   2   2   33.01    0.69
   2  -2   2   43.03    0.95
  -2  -2  -2   42.50    0.90
   2   2   2   43.43    0.90
  -2   2  -2   42.90    0.95
  -2   2  -2   43.71    0.96
  -3  -2  -2   90.72    1.67
   3  -2   2   85.61    1.69
  -3   2  -2   88.36    1.69
   3   2   2   91.22    1.66
  -4  -2  -2   17.90    0.58
   4  -2   2   18.43    0.60
   4   2   2   17.85    0.57
  -4   2  -2   18.51    0.60
   5  -2   2    3.96    0.32
  -5  -2  -2    4.58    0.34
  -5   2  -2    3.86    0.33
   5   2   2    3.71    0.32
   6  -2   2   -0.15    0.15
  -6  -2  -2   -0.01    0.18
  -6   2  -2    0.11    0.18
   7  -2   2   18.57    0.69
  -7  -2  -2   19.82    0.73
  -7   2  -2   19.37    0.71
  -8  -2  -2   37.99    1.11
  -8   2  -2   38.66    1.09
  -9  -2  -2   34.30    1.09
  -9   2  -2   35.36    1.08
 -10  -2  -2    2.69    0.39
 -10   2  -2    3.49    0.42
 -11  -2  -2   26.94    1.03
 -11   2  -2   28.09    1.04
 -12  -2  -2   29.52    1.14
 -12   2  -2   32.34    1.17
 -13  -2  -2    3.23    0.53
 -13   2  -2    3.89    0.55
 -14   2  -2   17.37    0.97
 -15   2  -2    1.06    0.42
 -16   2  -2   13.67    0.99
 -17   2  -2    2.20    0.57
 -18   2  -2    0.26    0.47
 -19   3   2    1.75    0.51
 -18   3   2   16.73    1.02
 -17   3   2   -0.23    0.36
 -16   3   2    4.15    0.55
 -15   3   2   50.88    1.51
 -14   3   2   10.95    0.71
 -13  -3   2    0.04    0.32
 -13   3   2    0.22    0.27
 -12  -3   2   18.08    0.91
 -12   3   2   17.52    0.76
 -11  -3   2    3.64    0.46
 -11   3   2    4.89    0.44
 -10  -3   2    2.09    0.38
 -10   3   2    2.17    0.30
  -9  -3   2    2.15    0.36
  -9   3   2    1.75    0.26
  -8  -3   2    4.22    0.43
   8   3  -2    4.56    0.42
  -8   3   2    4.53    0.34
  -7  -3   2   67.34    1.56
   7   3  -2   66.46    1.55
  -7   3   2   68.62    1.37
  -6  -3   2    0.21    0.21
   6   3  -2    0.33    0.19
  -6   3   2   -0.11    0.12
  -5  -3   2    1.42    0.27
   5   3  -2    1.27    0.23
  -5   3   2    1.14    0.17
  -4  -3   2   12.04    0.54
   4   3  -2   12.33    0.53
   4   3  -2   12.26    0.52
  -4   3   2   11.77    0.38
  -3  -3   2   41.49    1.04
   3   3  -2   42.67    1.01
   3   3  -2   41.57    1.03
  -3   3   2   41.71    0.83
  -2  -3   2    1.07    0.22
   2   3  -2    1.00    0.21
   2   3  -2    0.70    0.19
  -1  -3   2   45.44    1.07
   1   3  -2   44.74    1.04
  -1   3   2   47.06    0.91
   1   3  -2   46.17    1.06
  -1   3   2   46.70    0.91
   0  -3   2   43.40    1.03
   0   3  -2   45.37    1.03
   0   3  -2   44.08    1.04
   0   3   2   44.61    0.91
   0   3   2   44.36    0.90
   1  -3   2    5.67    0.38
  -1   3  -2    5.25    0.35
   1   3   2    5.53    0.30
   1   3   2    5.30    0.29
  -1   3  -2    4.73    0.35
   2  -3   2   20.73    0.66
  -2   3  -2   20.37    0.64
  -2   3  -2   20.46    0.64
   2   3   2   20.29    0.58
   3  -3   2   29.59    0.83
  -3   3  -2   30.82    0.83
   3   3   2   30.42    0.79
  -4  -3  -2   12.56    0.54
   4  -3   2   12.95    0.55
  -4   3  -2   12.13    0.52
   4   3   2   11.77    0.51
   5  -3   2    0.07    0.20
  -5  -3  -2    0.42    0.23
  -5   3  -2   -0.02    0.17
   5   3   2    0.23    0.19
  -6  -3  -2    1.36    0.29
   6  -3   2    0.82    0.25
   6   3   2    1.01    0.25
  -6   3  -2    1.24    0.26
  -7  -3  -2    3.01    0.37
   7  -3   2    3.56    0.38
   7   3   2    3.34    0.43
  -7   3  -2    4.45    0.40
  -8  -3  -2    3.29    0.41
  -8   3  -2    3.42    0.40
  -9   3  -2   36.99    1.14
 -10   3  -2   29.14    1.03
 -11   3  -2   14.92    0.81
 -12   3  -2   19.01    0.93
 -13   3  -2   22.95    1.05
 -14   3  -2    0.28    0.38
 -15   3  -2    1.69    0.49
 -16   3  -2    1.32    0.49
 -17   3  -2    3.24    0.66
 -17   4   2    1.22    0.45
 -16   4   2   12.41    0.85
 -15   4   2   16.10    0.88
 -14   4   2   18.34    0.88
 -13   4   2    0.59    0.30
 -12   4   2    0.21    0.24
 -11   4   2    0.32    0.25
 -10   4   2    1.76    0.29
  -9   4   2    2.68    0.31
  -8   4   2   15.86    0.58
   8   4  -2   15.26    0.73
  -7   4   2   13.88    0.51
   7   4  -2   12.41    0.66
  -6  -4   2    2.70    0.43
  -6   4   2    4.09    0.30
   6   4  -2    4.40    0.42
  -5  -4   2    8.98    0.58
   5   4  -2   10.40    0.55
   5   4  -2    8.53    0.54
  -4  -4   2    0.15    0.25
   4   4  -2    0.04    0.22
   4   4  -2    0.04    0.19
  -3  -4   2    0.32    0.26
   3   4  -2    0.47    0.20
   3   4  -2    0.08    0.21
  -2  -4   2    0.11    0.22
   2   4  -2    0.38    0.21
  -2   4   2    0.15    0.14
   2   4  -2    0.20    0.21
  -1  -4   2    0.28    0.23
  -1   4   2    0.15    0.14
   1   4  -2    0.05    0.20
   1   4  -2    0.27    0.20
  -1   4   2    0.07    0.14
   0  -4   2    1.25    0.29
   0   4   2    1.16    0.19
   0   4   2    1.32    0.20
   0   4  -2    1.29    0.24
   0   4  -2    1.12    0.25
   1  -4   2    1.62    0.30
   1   4   2    1.65    0.21
   1   4   2    1.22    0.20
  -1   4  -2    1.30    0.25
  -1   4  -2    1.29    0.25
   2  -4   2    0.74    0.36
  -2   4  -2    0.45    0.21
  -2   4  -2    0.43    0.21
   2   4   2    0.60    0.20
   3   4   2    1.19    0.24
  -3   4  -2    1.34    0.26
  -3   4  -2    1.60    0.27
   4   4   2    0.59    0.23
  -4   4  -2    0.41    0.22
   5   4   2    5.49    0.44
  -5   4  -2    5.81    0.44
  -6   4  -2   -0.07    0.22
  -7   4  -2    3.28    0.40
  -8   4  -2    8.63    0.59
  -9   4  -2    0.67    0.30
 -10   4  -2    8.42    0.65
 -11   4  -2    1.17    0.37
 -12   4  -2   20.39    0.99
 -13   4  -2    0.79    0.40
 -14   4  -2    0.41    0.41
 -15   4  -2    0.45    0.45
 -16   4  -2    1.11    0.52
 -15   5   2    1.31    0.41
 -14   5   2    0.19    0.31
 -13   5   2    8.42    0.61
 -12   5   2    2.70    0.38
 -11   5   2    4.88    0.45
 -10   5   2    0.79    0.26
  -9   5   2    8.76    0.49
  -8   5   2    1.04    0.23
   7   5  -2    1.16    0.32
   6   5  -2   16.89    0.77
   5   5  -2    7.78    0.56
   4   5  -2    0.98    0.29
   3   5  -2    3.34    0.38
   2   5  -2    0.20    0.23
  -2   5   2   -0.26    0.14
  -1   5   2    2.87    0.27
   1   5  -2    2.92    0.37
   0   5   2   21.20    0.66
   0   5  -2   21.64    0.80
   0   5   2   22.20    0.68
  -1   5  -2   48.92    1.26
   1   5   2   49.09    1.14
   2   5   2    5.70    0.41
  -2   5  -2    6.01    0.48
  -3   5  -2    4.66    0.44
  -4   5  -2    0.88    0.28
  -5   5  -2    0.45    0.24
  -6   5  -2    0.76    0.28
  -7   5  -2    1.46    0.35
  -8   5  -2    4.98    0.51
  -9   5  -2    3.85    0.49
 -10   5  -2    3.19    0.47
 -11   5  -2   22.50    1.02
 -12   5  -2    1.41    0.43
 -13   5  -2    2.32    0.51
 -14   5  -2    1.94    0.51
 -13   6   2    1.47    0.34
   7   6  -2    3.38    0.48
   6   6  -2   11.75    0.73
   5   6  -2   35.69    1.18
   4   6  -2   11.06    0.69
   3   6  -2   -0.10    0.25
   2   6  -2    6.30    0.53
   1   6  -2    1.21    0.30
   0   6  -2   23.63    0.89
  -1   6  -2   13.66    0.69
  -2   6  -2    3.02    0.40
  -3   6  -2    2.91    0.40
  -4   6  -2    5.43    0.50
  -5   6  -2   41.74    1.23
  -6   6  -2    0.97    0.32
  -7   6  -2   23.34    0.93
  -8   6  -2    1.00    0.34
  -9   6  -2    5.73    0.57
 -10   6  -2   15.31    0.85
 -11   6  -2   -0.08    0.35
   5   7  -2    5.70    0.58
   4   7  -2   11.34    0.72
   3   7  -2    4.24    0.48
   2   7  -2    6.54    0.57
   1   7  -2   -0.28    0.24
   0   7  -2    0.80    0.32
  -1   7  -2    4.17    0.47
  -2   7  -2    0.54    0.29
  -3   7  -2    4.05    0.46
  -4   7  -2    9.40    0.65
  -5   7  -2   -0.25    0.26
  -6   7  -2   11.21    0.74
 -21   0   3    0.22    0.52
 -20   0   3    0.06    0.46
 -19   0   3    0.28    0.46
 -18   0   3    0.82    0.44
 -17   0   3    0.19    0.34
 -16   0   3   -0.39    0.29
 -15   0   3   -0.02    0.30
 -14   0   3   -0.25    0.25
 -13   0   3    0.46    0.25
 -12   0   3    0.12    0.22
 -11   0   3    0.04    0.19
 -10   0   3   -0.25    0.17
  -9   0   3    0.15    0.17
  -8   0   3    0.05    0.16
  -7   0   3   -0.03    0.14
  -6   0   3   -0.07    0.12
  -6   0   3   -0.22    0.13
  -5   0   3    0.06    0.13
   5   0  -3    0.15    0.12
  -5   0   3   -0.09    0.11
  -4   0   3    0.06    0.11
  -4   0   3   -0.05    0.11
   4   0  -3   -0.04    0.11
  -3   0   3   -0.06    0.10
   3   0  -3    0.01    0.09
  -3   0   3   -0.11    0.08
  -2   0   3    0.11    0.08
  -2   0   3   -0.03    0.08
   2   0  -3    0.06    0.08
  -1   0   3   -0.03    0.09
   1   0  -3    0.07    0.08
  -1   0   3    0.06    0.08
   0   0   3   -0.02    0.10
   0   0  -3   -0.09    0.09
   0   0   3   -0.10    0.09
   1   0   3    0.17    0.12
  -1   0  -3   -0.15    0.11
   1   0   3   -0.08    0.11
  -2   0  -3   -0.02    0.13
  -3   0  -3   -0.13    0.14
  -4   0  -3   -0.25    0.15
  -5   0  -3   -0.07    0.15
  -6   0  -3   -0.01    0.17
  -7   0  -3   -0.05    0.18
  -8   0  -3    0.02    0.21
  -9   0  -3    0.05    0.22
 -10   0  -3    0.18    0.26
 -11   0  -3    0.07    0.27
 -12   0  -3    0.23    0.30
 -13   0  -3   -0.04    0.33
 -14   0  -3   -0.45    0.32
 -15   0  -3    0.00    0.38
 -16   0  -3   -0.24    0.39
 -17   0  -3   -0.14    0.49
 -18   0  -3    0.63    0.54
 -20  -1   3    1.41    0.58
 -20   1   3    1.32    0.53
 -19  -1   3    7.30    0.82
 -19   1   3    5.62    0.71
 -18  -1   3    1.57    0.51
 -18   1   3    2.46    0.52
 -17  -1   3   -0.08    0.36
 -17   1   3    0.34    0.37
 -16  -1   3    1.09    0.40
 -16   1   3    0.67    0.36
 -15  -1   3   -0.11    0.30
 -15   1   3    0.19    0.31
 -14  -1   3   -0.01    0.28
 -14   1   3    0.12    0.27
 -13  -1   3   -0.22    0.25
 -13   1   3    0.26    0.24
 -12  -1   3   14.07    0.71
 -12   1   3   12.36    0.62
 -11  -1   3    3.57    0.38
 -11   1   3    3.23    0.35
 -11   1   3    3.50    0.40
 -10  -1   3  123.29    2.41
 -10   1   3  123.38    2.34
 -10   1   3  114.94    2.29
  -9  -1   3  141.04    2.66
  -9   1   3  140.87    2.56
  -9   1   3  138.24    2.57
  -8  -1   3    6.26    0.41
  -8   1   3    5.85    0.34
  -8   1   3    7.52    0.38
  -7  -1   3  141.65    2.63
   7   1  -3  144.03    2.62
  -7   1   3  145.89    2.53
  -7   1   3  148.00    2.53
  -6  -1   3    6.65    0.37
  -6   1   3    5.81    0.28
  -6   1   3    6.01    0.29
   6   1  -3    5.73    0.34
  -5  -1   3    0.78    0.19
  -5   1   3    1.11    0.14
  -5   1   3    1.32    0.15
   5   1  -3    0.87    0.18
  -4  -1   3   26.70    0.68
  -4   1   3   27.73    0.54
   4   1  -3   27.00    0.67
  -4   1   3   26.81    0.54
  -3  -1   3  201.40    3.34
   3   1  -3  199.73    3.34
  -2  -1   3  641.14   10.06
   2   1  -3  636.83   10.07
  -1  -1   3  133.42    2.32
   1   1  -3  138.58    2.32
   0  -1   3    4.04    0.26
   0   1   3    3.40    0.17
   0   1  -3    2.76    0.22
   1  -1   3    5.12    0.29
  -1  -1  -3    4.85    0.24
  -1   1  -3    4.31    0.28
   1   1   3    4.19    0.22
   2  -1   3   16.44    0.51
  -2  -1  -3   17.69    0.48
  -2   1  -3   16.69    0.52
   2   1   3   17.05    0.47
  -3  -1  -3    7.51    0.35
   3  -1   3    7.45    0.36
   3   1   3    7.68    0.34
  -3   1  -3    7.05    0.37
  -4  -1  -3    0.25    0.16
  -4   1  -3   -0.08    0.15
  -5  -1  -3  127.73    2.36
  -5   1  -3  125.96    2.37
  -6  -1  -3   33.92    0.93
  -6   1  -3   33.54    0.93
  -7  -1  -3   -0.18    0.18
  -7   1  -3    0.14    0.20
  -8  -1  -3    0.06    0.21
  -8   1  -3    0.18    0.22
  -9  -1  -3    5.56    0.49
  -9   1  -3    7.83    0.55
 -10  -1  -3   34.40    1.12
 -10   1  -3   34.72    1.12
 -11  -1  -3    6.39    0.56
 -11   1  -3    5.84    0.55
 -12  -1  -3   30.18    1.13
 -12   1  -3   30.36    1.14
 -13  -1  -3   30.63    1.22
 -13   1  -3   31.54    1.22
 -14  -1  -3   16.93    0.99
 -14   1  -3   15.46    0.94
 -15  -1  -3    8.32    0.79
 -15   1  -3    8.21    0.77
 -16  -1  -3    0.42    0.62
 -16   1  -3    0.84    0.48
 -17   1  -3    6.05    0.77
 -18   1  -3    3.32    0.71
 -20   2   3    0.01    0.45
 -19  -2   3    0.18    0.48
 -19   2   3   -0.24    0.38
 -18  -2   3   11.79    0.94
 -18   2   3   13.44    0.91
 -17  -2   3    1.09    0.48
 -17   2   3    0.15    0.36
 -16  -2   3   23.28    1.12
 -16   2   3   22.37    1.02
 -15  -2   3   28.99    1.19
 -15   2   3   29.05    1.10
 -14  -2   3    0.11    0.32
 -14   2   3   -0.09    0.27
 -13  -2   3   12.62    0.76
 -13   2   3   12.72    0.69
 -12  -2   3   16.48    0.80
 -12   2   3   15.22    0.70
 -11  -2   3    0.37    0.25
 -11   2   3   -0.02    0.20
 -10  -2   3    7.32    0.52
 -10   2   3    6.59    0.43
  -9  -2   3    5.64    0.45
  -9   2   3    6.10    0.38
  -8  -2   3    0.26    0.22
   8   2  -3    0.51    0.20
  -8   2   3    0.27    0.15
  -7  -2   3    0.26    0.20
   7   2  -3   -0.11    0.15
  -7   2   3    0.16    0.13
  -6  -2   3    0.48    0.19
   6   2  -3    0.13    0.16
  -6   2   3    0.40    0.13
  -5  -2   3   43.84    1.05
   5   2  -3   44.69    1.05
  -4  -2   3  144.17    2.60
   4   2  -3  144.69    2.60
  -3  -2   3    5.96    0.35
   3   2  -3    6.11    0.35
  -2  -2   3   14.38    0.50
   2   2  -3   13.99    0.50
  -1  -2   3   32.55    0.79
   1   2  -3   32.93    0.96
   1   2  -3   31.57    0.78
   0  -2   3    8.56    0.39
   0   2   3    7.74    0.26
   0   2  -3    6.68    0.36
   0   2  -3    8.11    0.38
   1  -2   3  106.47    1.92
   1   2   3  107.07    1.80
  -1   2  -3  105.68    1.92
  -1   2  -3   94.14    1.89
   2  -2   3    3.78    0.30
  -2  -2  -3    3.69    0.30
   2   2   3    3.58    0.25
  -2   2  -3    4.18    0.31
  -2   2  -3    3.57    0.33
   3  -2   3   29.61    0.80
  -3  -2  -3   30.41    0.76
  -3   2  -3   30.38    0.80
   3   2   3   29.98    0.75
   4  -2   3   56.81    1.28
  -4  -2  -3   58.05    1.25
  -4   2  -3   59.11    1.29
   4   2   3   57.76    1.23
   5  -2   3   12.23    0.53
  -5  -2  -3   11.35    0.52
  -5   2  -3   11.83    0.53
   5   2   3   11.21    0.49
   6  -2   3    6.59    0.43
  -6  -2  -3    6.58    0.45
  -6   2  -3    6.51    0.45
   7  -2   3   13.04    0.61
  -7   2  -3   13.30    0.62
   8  -2   3   39.08    1.13
  -8  -2  -3   39.31    1.15
  -8   2  -3   40.49    1.15
  -9  -2  -3    4.20    0.44
  -9   2  -3    3.74    0.43
 -10  -2  -3   -0.58    0.25
 -10   2  -3    0.51    0.29
 -11  -2  -3   16.76    0.88
 -11   2  -3   17.76    0.87
 -12  -2  -3    3.61    0.61
 -12   2  -3    2.84    0.47
 -13   2  -3    0.42    0.37
 -14   2  -3    0.41    0.39
 -15   2  -3    4.94    0.65
 -16   2  -3    0.66    0.46
 -17   2  -3    2.32    0.60
 -19   3   3   15.69    1.03
 -18   3   3   -0.22    0.37
 -17   3   3    2.26    0.47
 -16   3   3    9.57    0.73
 -15   3   3   20.18    0.92
 -14  -3   3    0.51    0.38
 -14   3   3    0.08    0.27
 -13  -3   3   17.71    0.92
 -13   3   3   16.60    0.75
 -12  -3   3   21.58    0.97
 -12   3   3   19.61    0.77
 -11  -3   3    0.50    0.31
 -11   3   3    0.44    0.23
 -10  -3   3   14.00    0.74
 -10   3   3   13.10    0.55
  -9  -3   3    1.90    0.36
   9   3  -3    1.74    0.31
  -9   3   3    2.16    0.26
  -8  -3   3    8.45    0.57
  -8   3   3    7.77    0.38
   8   3  -3    8.66    0.52
  -7  -3   3    3.74    0.40
   7   3  -3    4.02    0.39
  -7   3   3    4.08    0.27
  -6  -3   3    1.98    0.31
   6   3  -3    2.98    0.33
  -6   3   3    2.50    0.20
  -5  -3   3   33.05    0.94
   5   3  -3   31.66    0.91
  -4  -3   3    4.28    0.37
   4   3  -3    5.44    0.39
  -3  -3   3   39.13    1.00
   3   3  -3   37.55    0.98
   3   3  -3   36.39    0.95
  -2  -3   3    0.15    0.18
   2   3  -3    0.04    0.15
   2   3  -3   -0.01    0.17
  -1  -3   3  117.34    2.22
   1   3  -3  115.77    2.20
   1   3  -3  118.03    2.22
   0  -3   3   16.51    0.61
   0   3   3   17.78    0.46
   0   3  -3   17.09    0.61
   0   3  -3   17.06    0.60
   1  -3   3    5.98    0.41
  -1   3  -3    5.31    0.38
  -1   3  -3    6.50    0.39
   1   3   3    6.29    0.30
   2  -3   3   14.01    0.57
  -2   3  -3   13.60    0.55
   2   3   3   13.75    0.47
  -2   3  -3   14.88    0.56
   3  -3   3   30.73    0.89
   3   3   3   31.44    0.81
  -3   3  -3   31.06    0.88
  -4  -3  -3   70.17    1.52
   4  -3   3   73.21    1.59
  -4   3  -3   70.98    1.56
   4   3   3   71.71    1.50
   5  -3   3   30.13    0.92
  -5  -3  -3   29.83    0.89
  -5   3  -3   29.95    0.90
   5   3   3   30.10    0.87
  -6  -3  -3   16.16    0.70
   6  -3   3   17.20    0.71
   6   3   3   15.84    0.66
  -6   3  -3   16.30    0.68
  -7  -3  -3    0.13    0.26
   7  -3   3    0.08    0.23
  -7   3  -3    0.10    0.22
  -8   3  -3   91.28    2.04
  -9   3  -3   19.80    0.86
 -10   3  -3    0.90    0.33
 -11   3  -3   15.94    0.86
 -12   3  -3    0.88    0.38
 -13   3  -3    0.90    0.41
 -14   3  -3    1.95    0.48
 -15   3  -3    6.34    0.73
 -16   3  -3    2.34    0.59
 -18   4   3    9.45    0.79
 -17   4   3   19.09    0.99
 -16   4   3    1.06    0.41
 -15   4   3   12.28    0.75
 -14   4   3   10.09    0.66
 -13   4   3    4.80    0.45
 -12   4   3   -0.19    0.21
 -11   4   3   13.45    0.60
 -10   4   3    1.55    0.27
   9   4  -3   45.47    1.33
  -9   4   3   43.76    1.04
   8   4  -3    7.55    0.55
  -7  -4   3   55.29    1.54
   7   4  -3   55.25    1.45
  -6  -4   3   43.55    1.26
   6   4  -3   46.13    1.25
  -5  -4   3    1.02    0.31
   5   4  -3    1.91    0.31
   5   4  -3    1.68    0.35
  -4  -4   3   45.12    1.24
   4   4  -3   46.87    1.22
   4   4  -3   46.73    1.21
  -3  -4   3    4.41    0.42
   3   4  -3    4.11    0.40
   3   4  -3    4.53    0.41
  -2  -4   3    7.63    0.52
   2   4  -3    7.51    0.48
   2   4  -3    7.29    0.49
  -1  -4   3   22.20    0.78
   1   4  -3   20.73    0.74
   1   4  -3   20.59    0.74
   0  -4   3    6.26    0.47
   0   4   3    6.43    0.33
   0   4  -3    6.86    0.46
   0   4  -3    6.69    0.46
   1  -4   3   81.66    1.79
  -1   4  -3   84.77    1.78
   1   4   3   81.83    1.58
  -1   4  -3   84.43    1.78
   2   4   3    3.78    0.30
  -2   4  -3    4.71    0.40
  -2   4  -3    4.78    0.40
  -3   4  -3   18.68    0.72
  -3   4  -3   18.93    0.72
   3   4   3   19.17    0.64
  -4   4  -3    9.17    0.54
   4   4   3   10.19    0.51
  -5   4  -3   22.69    0.83
   5   4   3   21.59    0.88
  -6   4  -3    5.69    0.50
  -7   4  -3   25.46    0.94
  -8   4  -3    2.25    0.39
  -9   4  -3    7.11    0.61
 -10   4  -3   16.44    0.87
 -11   4  -3   21.29    1.00
 -12   4  -3    0.75    0.38
 -13   4  -3   17.34    1.02
 -14   4  -3    1.13    0.46
 -15   4  -3    0.61    0.49
 -16   5   3    0.98    0.39
 -15   5   3    4.16    0.49
 -14   5   3    2.36    0.39
 -13   5   3   -0.11    0.25
 -12   5   3   13.64    0.63
 -11   5   3    2.69    0.34
   9   5  -3    7.15    0.63
   8   5  -3    9.34    0.66
   7   5  -3   20.55    0.89
   6   5  -3    2.98    0.42
   5   5  -3    9.06    0.60
   4   5  -3    4.49    0.46
   3   5  -3    2.58    0.37
   2   5  -3    3.30    0.40
   1   5  -3   30.71    1.00
   0   5  -3   28.46    0.95
   0   5   3   27.87    0.74
  -1   5  -3   33.85    1.06
   1   5   3   36.01    0.89
   2   5   3    2.49    0.29
  -2   5  -3    3.38    0.39
  -3   5  -3    0.33    0.25
  -4   5  -3   11.07    0.64
  -5   5  -3   19.01    0.81
  -6   5  -3    3.57    0.45
  -7   5  -3   25.21    0.98
  -8   5  -3    1.30    0.38
  -9   5  -3   13.99    0.82
 -10   5  -3    2.17    0.44
 -11   5  -3   -0.40    0.33
 -12   5  -3    7.28    0.72
 -13   5  -3    1.02    0.48
   8   6  -3    9.76    0.76
   7   6  -3    1.58    0.38
   6   6  -3    0.81    0.35
   5   6  -3    4.36    0.51
   4   6  -3    4.79    0.51
   3   6  -3    1.01    0.32
   2   6  -3    7.19    0.57
   1   6  -3   25.95    0.98
   0   6  -3    9.83    0.65
  -1   6  -3   12.60    0.71
  -2   6  -3   12.21    0.71
  -3   6  -3    1.43    0.35
  -4   6  -3   40.28    1.25
  -5   6  -3   10.54    0.71
  -6   6  -3    0.11    0.30
  -7   6  -3    0.82    0.35
  -8   6  -3    0.84    0.37
  -9   6  -3    0.62    0.38
 -10   6  -3   18.86    1.01
   7   7  -3    7.88    0.71
   6   7  -3    3.71    0.54
   5   7  -3    2.87    0.47
   4   7  -3   10.41    0.74
   3   7  -3    4.50    0.53
   2   7  -3    0.39    0.31
   1   7  -3    6.49    0.57
   0   7  -3    2.38    0.40
  -1   7  -3   -0.01    0.29
  -2   7  -3    1.55    0.38
  -3   7  -3    0.17    0.29
  -4   7  -3   12.62    0.74
  -5   7  -3    5.24    0.57
  -6   7  -3    4.99    0.57
 -21   0   4    0.07    0.49
 -20   0   4    0.77    0.48
 -19   0   4    0.05    0.41
 -18   0   4   14.65    0.95
 -17   0   4    9.81    0.79
 -16   0   4    0.45    0.34
 -15   0   4    8.28    0.64
 -14   0   4    3.80    0.46
 -13   0   4    1.52    0.32
 -12   0   4   76.94    1.76
 -11   0   4   -0.07    0.20
 -10   0   4   23.24    0.76
  -9   0   4   65.57    1.42
  -8   0   4   12.20    0.49
  -7   0   4   75.68    1.47
   7   0  -4   73.37    1.45
  -6   0   4   19.25    0.55
   6   0  -4   19.56    0.54
  -6   0   4   18.60    0.54
  -5   0   4  878.14   13.67
   5   0  -4  883.14   13.66
  -5   0   4  856.61   13.66
  -4   0   4  330.97    5.31
   4   0  -4  334.24    5.31
  -4   0   4  331.67    5.31
  -3   0   4  573.57    8.93
   3   0  -4  567.78    8.93
  -3   0   4  565.66    8.92
  -2   0   4  303.36    4.77
  -2   0   4  300.85    4.77
   2   0  -4  295.01    4.77
   1   0  -4   47.28    0.91
  -1   0   4   49.26    0.91
   0   0   4  162.88    2.75
   0   0   4  166.97    2.75
   0   0  -4  168.06    2.75
   1   0   4   51.84    1.04
  -1   0  -4   53.42    1.05
  -2   0  -4  233.94    3.89
  -3   0  -4   22.81    0.65
  -4   0  -4    4.87    0.35
  -5   0  -4  117.80    2.25
  -6   0  -4  102.65    2.07
  -7   0  -4   58.59    1.42
  -8   0  -4    8.25    0.57
  -9   0  -4   47.32    1.34
 -10   0  -4   73.36    1.83
 -11   0  -4    2.82    0.45
 -12   0  -4   32.36    1.21
 -13   0  -4    7.71    0.71
 -14   0  -4    2.87    0.55
 -15   0  -4    0.71    0.46
 -16   0  -4   13.12    1.02
 -17   0  -4    3.30    0.64
 -21  -1   4    6.33    0.84
 -21   1   4    7.71    0.86
 -20  -1   4    7.20    0.84
 -20   1   4    6.96    0.79
 -19  -1   4    0.52    0.45
 -19   1   4    0.15    0.39
 -18  -1   4   12.66    0.91
 -18   1   4   10.21    0.83
 -17  -1   4    8.57    0.76
 -17   1   4    9.81    0.76
 -16  -1   4    1.41    0.43
 -16   1   4    1.30    0.38
 -15  -1   4   14.93    0.84
 -15   1   4   13.33    0.75
 -14  -1   4   42.39    1.32
 -14   1   4   38.19    1.20
 -13  -1   4    0.77    0.30
 -13   1   4    0.64    0.27
 -12  -1   4    0.22    0.23
 -12   1   4    0.01    0.20
 -12   1   4    0.21    0.21
 -11  -1   4  112.92    2.31
 -11   1   4  114.52    2.22
 -11   1   4  106.07    2.18
 -10  -1   4    2.59    0.33
 -10   1   4    2.97    0.30
 -10   1   4    2.62    0.30
  -9  -1   4   50.68    1.22
  -9   1   4   48.74    1.11
   9   1  -4   49.38    1.19
  -9   1   4   48.95    1.11
  -8  -1   4   58.48    1.32
  -8   1   4   56.43    1.19
  -8   1   4   59.78    1.21
   8   1  -4   56.32    1.29
  -7  -1   4    3.86    0.32
  -7   1   4    4.05    0.27
   7   1  -4    4.30    0.33
  -7   1   4    4.32    0.27
  -6  -1   4    1.95    0.25
  -6   1   4    2.10    0.19
   6   1  -4    1.97    0.22
  -6   1   4    2.10    0.19
  -5  -1   4  311.42    5.17
  -5   1   4  317.60    5.00
  -5   1   4  314.96    5.00
   5   1  -4  314.06    5.18
  -4  -1   4 1000.00   15.52
   4   1  -4  977.42   15.52
  -3  -1   4   99.68    1.82
   3   1  -4  101.56    1.82
  -2  -1   4   13.06    0.43
   2   1  -4   13.21    0.44
  -1  -1   4  369.17    5.96
   1   1  -4  364.86    5.95
  -1   1   4  371.48    5.79
  -1   1   4  374.31    5.79
   0  -1   4    1.65    0.20
   0   1  -4    1.40    0.19
   0   1   4    1.45    0.14
  -1  -1  -4  127.30    2.19
   1  -1   4  127.20    2.26
  -1   1  -4  129.15    2.28
   1   1   4  129.13    2.19
  -2  -1  -4    7.41    0.34
   2  -1   4    6.96    0.36
  -2   1  -4    7.20    0.37
   2   1   4    6.87    0.32
  -3  -1  -4   47.87    1.03
   3  -1   4   48.20    1.07
   3   1   4   43.76    1.00
  -3   1  -4   47.83    1.07
  -4  -1  -4    1.96    0.25
   4  -1   4    1.73    0.24
  -4   1  -4    1.78    0.25
  -5  -1  -4   20.51    0.68
  -5   1  -4   19.44    0.68
  -6  -1  -4   69.59    1.56
  -6   1  -4   72.46    1.59
  -7  -1  -4    0.96    0.26
  -7   1  -4    0.87    0.26
  -8  -1  -4   13.93    0.67
  -8   1  -4   13.69    0.67
  -9  -1  -4    3.50    0.42
  -9   1  -4    3.53    0.42
 -10  -1  -4    9.01    0.66
 -10   1  -4    9.56    0.66
 -11  -1  -4    3.39    0.48
 -11   1  -4    3.25    0.48
 -12  -1  -4   19.36    0.96
 -12   1  -4   17.82    0.93
 -13  -1  -4   24.97    1.12
 -13   1  -4   23.90    1.11
 -14  -1  -4   -0.13    0.36
 -14   1  -4   -0.05    0.38
 -15   1  -4   23.43    1.21
 -16   1  -4   24.86    1.31
 -17   1  -4   -0.39    0.47
 -20  -2   4    8.41    0.90
 -20   2   4    6.85    0.75
 -19  -2   4    8.24    0.85
 -19   2   4    7.41    0.74
 -18  -2   4    0.80    0.49
 -18   2   4    0.25    0.37
 -17  -2   4   27.64    1.26
 -17   2   4   26.92    1.14
 -16  -2   4   33.68    1.31
 -16   2   4   30.98    1.17
 -15  -2   4   72.44    1.97
 -15   2   4   74.97    1.85
 -14  -2   4   20.73    0.95
 -14   2   4   19.87    0.85
 -13  -2   4   30.93    1.12
 -13   2   4   32.00    1.01
 -12  -2   4   18.83    0.83
 -12   2   4   18.73    0.73
 -12   2   4   17.77    0.68
 -11  -2   4   18.08    0.78
 -11   2   4   17.86    0.64
 -11   2   4   18.09    0.67
 -10  -2   4   -0.15    0.21
 -10   2   4    0.27    0.16
  10   2  -4   -0.18    0.16
 -10   2   4    0.20    0.19
  -9  -2   4    7.75    0.52
  -9   2   4    7.23    0.36
   9   2  -4    7.26    0.46
  -9   2   4    7.63    0.39
  -8  -2   4   31.88    0.93
  -8   2   4   30.20    0.72
   8   2  -4   28.73    0.88
  -8   2   4   29.16    0.72
  -7  -2   4   20.99    0.72
  -7   2   4   20.75    0.53
   7   2  -4   20.10    0.69
  -7   2   4   20.50    0.52
  -6  -2   4   51.57    1.21
   6   2  -4   52.08    1.21
  -5  -2   4   78.50    1.61
   5   2  -4   77.25    1.61
  -4  -2   4    4.25    0.33
   4   2  -4    3.44    0.30
  -3  -2   4  119.93    2.20
   3   2  -4  117.39    2.20
  -2  -2   4    1.40    0.22
   2   2  -4    1.00    0.21
  -1  -2   4  111.67    2.05
   1   2  -4  109.78    2.05
   0  -2   4   84.14    1.66
   0   2   4   87.03    1.47
   0   2  -4   84.12    1.66
   1  -2   4   46.78    1.07
  -1   2  -4   47.80    1.08
   1   2   4   46.81    0.94
   2  -2   4    0.76    0.20
   2   2   4    0.42    0.14
  -2   2  -4    0.53    0.18
   3  -2   4   12.56    0.52
  -3  -2  -4   13.34    0.50
   3   2   4   13.20    0.47
  -3   2  -4   13.20    0.54
  -4  -2  -4   22.06    0.70
   4  -2   4   22.49    0.73
  -4   2  -4   22.16    0.73
   4   2   4   21.84    0.67
   5  -2   4   21.77    0.74
   5   2   4   20.44    0.68
  -5   2  -4   19.39    0.71
   6  -2   4   -0.08    0.18
  -6  -2  -4   -0.04    0.19
  -6   2  -4   -0.31    0.17
   7  -2   4   11.62    0.60
  -7  -2  -4   11.42    0.60
  -7   2  -4   11.04    0.61
  -8  -2  -4   12.05    0.67
   8  -2   4   11.89    0.64
  -8   2  -4   12.41    0.67
   9  -2   4    9.52    0.63
  -9  -2  -4   10.33    0.67
  -9   2  -4   10.04    0.66
 -10  -2  -4    2.86    0.45
  10  -2   4    2.80    0.43
 -10   2  -4    3.67    0.48
 -11   2  -4    1.90    0.43
 -12   2  -4   11.80    0.82
 -13   2  -4    1.27    0.45
 -14   2  -4   -0.12    0.39
 -15   2  -4    1.89    0.53
 -16   2  -4   -0.09    0.44
 -17   2  -4    7.36    0.84
 -19   3   4    8.35    0.78
 -18   3   4   -0.09    0.35
 -17   3   4    2.73    0.49
 -16   3   4    5.02    0.54
 -15  -3   4   13.13    0.91
 -15   3   4   12.86    0.74
 -14  -3   4    1.39    0.44
 -14   3   4    0.66    0.29
 -13  -3   4    0.11    0.32
 -13   3   4    0.07    0.25
 -12  -3   4    0.74    0.34
 -12   3   4    0.11    0.21
 -11  -3   4   12.73    0.76
 -11   3   4   13.23    0.56
 -10  -3   4    5.60    0.52
  10   3  -4    4.84    0.48
 -10   3   4    6.11    0.38
  -9  -3   4   24.17    0.91
  -9   3   4   24.58    0.68
   9   3  -4   25.64    0.90
  -8  -3   4    2.34    0.36
   8   3  -4    1.64    0.30
  -7  -3   4    4.65    0.43
   7   3  -4    4.18    0.39
  -6  -3   4    2.30    0.33
   6   3  -4    1.83    0.28
  -5  -3   4    2.67    0.33
   5   3  -4    1.67    0.27
  -4  -3   4    0.77    0.23
   4   3  -4    0.69    0.21
  -3  -3   4   43.22    1.09
   3   3  -4   42.69    1.08
  -2  -3   4   34.12    0.93
   2   3  -4   33.12    0.92
  -1  -3   4   21.83    0.71
   1   3  -4   21.09    0.70
   0  -3   4    2.53    0.30
   0   3  -4    2.49    0.29
   0   3  -4    2.32    0.32
   1  -3   4    4.25    0.37
  -1   3  -4    5.20    0.40
   1   3   4    4.72    0.27
  -1   3  -4    4.34    0.36
   2  -3   4    1.05    0.24
   2   3   4    0.58    0.16
  -2   3  -4    0.95    0.26
  -2   3  -4    0.92    0.23
   3  -3   4    3.71    0.36
   3   3   4    4.23    0.32
  -3   3  -4    4.27    0.37
  -4  -3  -4    3.52    0.35
   4  -3   4    3.60    0.37
   4   3   4    3.16    0.31
  -4   3  -4    3.90    0.37
  -5  -3  -4    6.08    0.47
   5  -3   4    5.28    0.44
  -5   3  -4    6.72    0.48
   5   3   4    5.54    0.42
   6  -3   4   18.99    0.77
  -6   3  -4   19.75    0.78
   6   3   4   17.93    0.71
   7  -3   4   65.02    1.68
  -7   3  -4   65.25    1.62
  -8   3  -4    4.47    0.48
  -9   3  -4    0.93    0.32
 -10   3  -4    0.14    0.30
 -11   3  -4    3.25    0.49
 -12   3  -4    1.12    0.41
 -13   3  -4    6.39    0.69
 -14   3  -4    0.70    0.46
 -15   3  -4    1.01    0.50
 -16   3  -4   -0.33    0.47
 -18   4   4   -0.05    0.35
 -17   4   4    0.45    0.35
 -16   4   4    6.66    0.60
 -15   4   4   -0.15    0.26
 -14   4   4    0.52    0.29
 -13   4   4    2.38    0.35
 -12   4   4    0.61    0.24
 -11   4   4   -0.16    0.18
  10   4  -4   -0.15    0.24
 -10   4   4    0.23    0.18
   9   4  -4    0.57    0.29
  -8  -4   4    0.21    0.30
   8   4  -4    0.03    0.22
  -7  -4   4    0.26    0.30
   7   4  -4    0.15    0.24
  -6  -4   4    3.69    0.45
   6   4  -4    4.57    0.45
  -5  -4   4   16.96    0.76
   5   4  -4   16.69    0.72
  -4  -4   4   10.78    0.63
   4   4  -4   11.26    0.60
  -3  -4   4    3.14    0.38
   3   4  -4    3.14    0.38
   3   4  -4    3.03    0.37
  -2  -4   4    6.60    0.50
   2   4  -4    7.38    0.50
   2   4  -4    6.24    0.48
  -1  -4   4   87.64    1.90
   1   4  -4   84.49    1.85
   1   4  -4   87.00    1.88
   0  -4   4    5.76    0.48
   0   4  -4    7.58    0.50
   0   4  -4    6.78    0.49
   1  -4   4    4.99    0.46
  -1   4  -4    4.61    0.41
   1   4   4    4.83    0.31
  -1   4  -4    4.84    0.42
  -2   4  -4    0.27    0.24
  -2   4  -4    0.28    0.23
   2   4   4    0.30    0.17
   3   4   4    0.53    0.21
  -3   4  -4    0.43    0.24
   4   4   4    2.72    0.32
  -4   4  -4    2.81    0.36
  -5   4  -4   -0.07    0.24
  -6   4  -4   20.91    0.86
  -7   4  -4    8.22    0.63
  -8   4  -4    1.16    0.35
  -9   4  -4    4.40    0.52
 -10   4  -4    0.91    0.37
 -11   4  -4    5.03    0.59
 -12   4  -4    1.20    0.47
 -13   4  -4    0.16    0.42
 -14   4  -4   -0.33    0.41
 -16   5   4    2.40    0.43
 -15   5   4   -0.02    0.29
 -14   5   4    0.81    0.30
  10   5  -4    1.50    0.40
   9   5  -4   26.54    1.07
   8   5  -4   -0.19    0.26
   7   5  -4    2.89    0.44
   6   5  -4    1.12    0.32
   5   5  -4    0.87    0.30
   4   5  -4    4.28    0.45
   3   5  -4    1.24    0.32
   2   5  -4   -0.13    0.23
   1   5  -4   22.95    0.89
   0   5  -4    1.17    0.31
  -1   5  -4    0.14    0.25
   1   5   4    0.45    0.19
  -2   5  -4    2.81    0.40
   2   5   4    3.05    0.31
  -3   5  -4    8.25    0.60
   3   5   4    9.09    0.74
  -4   5  -4    0.50    0.29
  -5   5  -4   18.01    0.83
  -6   5  -4    4.13    0.49
  -7   5  -4    1.34    0.37
  -8   5  -4    0.13    0.31
  -9   5  -4   -0.04    0.33
 -10   5  -4    4.43    0.57
 -11   5  -4    0.37    0.41
 -12   5  -4   -0.10    0.40
   9   6  -4    2.65    0.48
   8   6  -4    6.47    0.64
   7   6  -4   11.11    0.76
   6   6  -4    0.47    0.34
   5   6  -4    2.15    0.42
   4   6  -4    5.57    0.55
   3   6  -4    0.36    0.30
   2   6  -4   13.68    0.78
   1   6  -4    0.89    0.34
   0   6  -4   14.14    0.78
  -1   6  -4   -0.02    0.30
  -2   6  -4    1.56    0.38
  -3   6  -4   24.73    1.00
  -4   6  -4    5.64    0.57
  -5   6  -4    0.62    0.33
  -6   6  -4    4.76    0.56
  -7   6  -4    3.79    0.54
  -8   6  -4    5.59    0.61
  -9   6  -4    4.29    0.59
 -10   6  -4    0.29    0.41
   8   7  -4    0.08    0.36
   7   7  -4    0.10    0.35
   6   7  -4    4.70    0.59
   5   7  -4    2.02    0.44
   4   7  -4    2.56    0.48
   3   7  -4    5.89    0.62
   2   7  -4    3.19    0.48
   1   7  -4    5.06    0.55
   0   7  -4    0.21    0.33
  -1   7  -4    8.36    0.69
  -2   7  -4   -0.02    0.31
  -3   7  -4    0.27    0.33
  -4   7  -4    5.29    0.59
  -5   7  -4    0.60    0.37
 -21   0   5   -0.05    0.48
 -20   0   5    0.33    0.47
 -19   0   5   -0.37    0.37
 -18   0   5   -0.19    0.35
 -17   0   5   -0.01    0.33
 -16   0   5    0.21    0.30
 -15   0   5    0.52    0.29
 -14   0   5   -0.23    0.23
 -13   0   5   -0.30    0.20
 -12   0   5    0.51    0.24
 -11   0   5   -0.20    0.18
 -10   0   5    0.10    0.17
  -9   0   5    0.31    0.17
  -8   0   5    0.12    0.15
   8   0  -5    0.02    0.12
  -8   0   5    0.00    0.14
   7   0  -5    0.02    0.12
  -7   0   5    0.02    0.14
  -7   0   5    0.15    0.13
  -6   0   5   -0.05    0.12
   6   0  -5   -0.07    0.11
  -6   0   5    0.07    0.13
  -5   0   5   -0.08    0.12
   5   0  -5   -0.09    0.11
  -5   0   5   -0.02    0.11
  -4   0   5    0.11    0.12
  -4   0   5    0.05    0.11
   4   0  -5    0.08    0.12
  -3   0   5   -0.14    0.11
   3   0  -5   -0.03    0.12
  -3   0   5   -0.14    0.11
  -2   0   5    0.11    0.12
  -2   0   5    0.05    0.11
   2   0  -5   -0.05    0.11
   1   0  -5   -0.15    0.11
  -1   0   5   -0.13    0.12
  -1   0   5   -0.03    0.11
   0   0   5   -0.15    0.12
   0   0  -5   -0.05    0.12
   0   0   5   -0.03    0.11
  -1   0  -5    0.00    0.13
   1   0   5   -0.01    0.13
   2   0   5   -0.14    0.12
  -2   0  -5   -0.01    0.14
  -3   0  -5   -0.18    0.14
  -4   0  -5    0.00    0.16
  -5   0  -5    0.08    0.17
  -6   0  -5    0.19    0.21
  -7   0  -5   -0.10    0.21
  -8   0  -5   -0.07    0.25
  -9   0  -5    0.21    0.27
 -10   0  -5   -0.06    0.29
 -11   0  -5   -0.22    0.29
 -12   0  -5   -0.06    0.33
 -13   0  -5    0.08    0.35
 -14   0  -5    0.14    0.40
 -15   0  -5    0.82    0.48
 -16   0  -5    0.34    0.50
 -21  -1   5    0.61    0.51
 -21   1   5    0.14    0.47
 -20  -1   5    0.30    0.49
 -20   1   5    0.23    0.43
 -19  -1   5   -0.38    0.37
 -19   1   5    1.11    0.45
 -18  -1   5   -0.17    0.37
 -18   1   5    0.45    0.40
 -17  -1   5    4.05    0.58
 -17   1   5    3.93    0.52
 -16  -1   5   17.63    0.94
 -16   1   5   18.02    0.88
 -15  -1   5   21.91    0.99
 -15   1   5   23.11    0.93
 -14  -1   5    1.31    0.35
 -14   1   5    0.85    0.30
 -13  -1   5    4.13    0.45
 -13   1   5    4.36    0.43
 -12  -1   5   16.80    0.75
 -12   1   5   15.66    0.65
 -12   1   5   17.25    0.68
 -11  -1   5    0.26    0.23
 -11   1   5    0.28    0.19
 -11   1   5    0.32    0.19
 -10  -1   5    2.18    0.31
 -10   1   5    1.28    0.23
  10   1  -5    2.09    0.28
 -10   1   5    1.85    0.24
  -9  -1   5    0.06    0.18
   9   1  -5    0.54    0.18
  -9   1   5    0.23    0.16
  -9   1   5    0.26    0.16
  -8  -1   5   19.04    0.65
  -8   1   5   17.17    0.54
   8   1  -5   17.29    0.61
  -8   1   5   18.18    0.54
  -7  -1   5    2.12    0.25
  -7   1   5    2.32    0.21
  -7   1   5    2.55    0.22
   7   1  -5    1.93    0.24
  -6  -1   5    0.07    0.16
   6   1  -5   -0.05    0.13
  -6   1   5    0.05    0.10
  -6   1   5   -0.14    0.10
  -5  -1   5  194.94    3.39
   5   1  -5  201.70    3.39
  -5   1   5  196.69    3.18
  -5   1   5  195.81    3.18
  -4  -1   5  103.31    1.91
   4   1  -5  103.35    1.91
  -3  -1   5  129.81    2.30
   3   1  -5  129.45    2.29
  -2  -1   5    1.63    0.20
   2   1  -5    1.50    0.20
  -1  -1   5   27.09    0.70
   1   1  -5   26.87    0.70
  -1   1   5   27.89    0.57
  -1   1   5   28.12    0.57
   0  -1   5    0.11    0.16
   0   1   5    0.22    0.11
   0   1  -5    0.16    0.15
   0   1   5   -0.01    0.11
  -1  -1  -5   30.36    0.72
   1  -1   5   30.48    0.78
   1   1   5   32.82    0.72
  -1   1  -5   32.11    0.81
   2  -1   5    3.25    0.29
  -2  -1  -5    3.32    0.27
  -2   1  -5    2.73    0.28
   2   1   5    2.91    0.25
   3  -1   5   32.98    0.86
  -3  -1  -5   33.05    0.83
  -3   1  -5   31.60    0.86
   3   1   5   31.87    0.81
   4  -1   5    0.01    0.16
  -4  -1  -5    0.05    0.17
  -4   1  -5   -0.22    0.15
   5  -1   5    8.92    0.48
  -5  -1  -5    9.04    0.49
  -5   1  -5    8.63    0.50
  -6  -1  -5    4.58    0.40
  -6   1  -5    4.52    0.41
  -7  -1  -5    7.83    0.53
  -7   1  -5    6.16    0.49
  -8  -1  -5    0.37    0.26
  -8   1  -5   -0.04    0.25
  -9  -1  -5   21.15    0.88
  -9   1  -5   19.33    0.87
 -10  -1  -5    2.41    0.43
 -10   1  -5    2.44    0.43
 -11  -1  -5   26.94    1.10
 -11   1  -5   29.01    1.15
 -12  -1  -5    5.03    0.60
 -12   1  -5    4.93    0.61
 -13  -1  -5    2.91    0.58
 -13   1  -5    4.20    0.60
 -14   1  -5    0.18    0.40
 -15   1  -5    2.71    0.59
 -16   1  -5    0.31    0.48
 -17   1  -5    0.06    0.53
 -20  -2   5    2.36    0.61
 -20   2   5    2.97    0.58
 -19  -2   5    0.02    0.44
 -19   2   5    0.09    0.37
 -18  -2   5   -0.18    0.39
 -18   2   5    0.04    0.36
 -17  -2   5    1.03    0.45
 -17   2   5    0.84    0.38
 -16  -2   5    7.63    0.73
 -16   2   5    9.04    0.67
 -15  -2   5   16.40    0.91
 -15   2   5   16.90    0.80
 -14  -2   5   61.10    1.71
 -14   2   5   63.78    1.56
 -13  -2   5    0.61    0.32
 -13   2   5    0.78    0.26
 -12  -2   5    7.09    0.57
 -12   2   5    7.77    0.49
 -12   2   5    6.71    0.44
 -11  -2   5   15.69    0.74
  11   2  -5   13.77    0.67
 -11   2   5   13.99    0.56
 -11   2   5   14.71    0.58
 -10  -2   5    3.61    0.41
 -10   2   5    3.56    0.30
 -10   2   5    3.17    0.30
  10   2  -5    3.80    0.39
  -9  -2   5   14.65    0.66
   9   2  -5   14.83    0.64
  -9   2   5   14.61    0.49
  -9   2   5   14.44    0.49
  -8  -2   5    0.41    0.23
  -8   2   5    0.26    0.13
   8   2  -5    0.23    0.18
  -8   2   5    0.23    0.13
  -7  -2   5   24.88    0.79
   7   2  -5   23.39    0.76
  -6  -2   5    0.02    0.17
   6   2  -5   -0.06    0.15
  -5  -2   5   46.64    1.11
   5   2  -5   43.96    1.09
  -4  -2   5   83.44    1.70
   4   2  -5   85.57    1.71
  -3  -2   5    0.14    0.17
   3   2  -5    0.27    0.18
  -2  -2   5   37.17    0.92
   2   2  -5   36.13    0.92
  -1  -2   5    2.43    0.27
   1   2  -5    2.24    0.26
   0  -2   5   50.36    1.15
   0   2   5   50.79    0.95
   0   2  -5   50.83    1.16
   1  -2   5   34.71    0.91
  -1   2  -5   34.22    0.90
   1   2   5   35.25    0.77
   2  -2   5    0.24    0.17
   2   2   5    0.30    0.14
  -2   2  -5    0.14    0.17
  -3  -2  -5   23.89    0.70
   3  -2   5   23.49    0.74
  -3   2  -5   22.76    0.75
   3   2   5   23.59    0.67
   4  -2   5    4.63    0.40
  -4  -2  -5    4.59    0.37
  -4   2  -5    4.76    0.40
   4   2   5    4.75    0.35
   5  -2   5    0.41    0.21
  -5  -2  -5   -0.22    0.19
  -5   2  -5    0.27    0.21
   5   2   5    0.10    0.17
  -6  -2  -5    2.81    0.36
   6  -2   5    2.19    0.33
  -6   2  -5    2.93    0.37
  -7  -2  -5    5.60    0.48
   7  -2   5    5.16    0.48
  -7   2  -5    4.78    0.46
   8  -2   5   -0.44    0.18
  -8  -2  -5   -0.15    0.25
  -8   2  -5    0.15    0.26
  -9  -2  -5   20.75    0.95
   9  -2   5   20.79    0.90
  -9   2  -5   21.42    0.92
  10  -2   5   85.11    2.11
 -10   2  -5   87.18    2.13
 -11   2  -5    1.74    0.42
 -12   2  -5    7.03    0.71
 -13   2  -5   25.65    1.20
 -14   2  -5    1.82    0.51
 -15   2  -5    1.05    0.51
 -16   2  -5   11.14    0.99
 -20   3   5   14.73    0.99
 -19   3   5    2.15    0.49
 -18   3   5    1.51    0.44
 -17   3   5   57.02    1.62
 -16  -3   5   14.96    1.00
 -16   3   5   14.60    0.80
 -15  -3   5   31.90    1.30
 -15   3   5   30.93    1.05
 -14  -3   5   30.40    1.23
 -14   3   5   33.16    1.02
 -13  -3   5    0.52    0.34
 -13   3   5    0.12    0.22
 -12  -3   5    4.88    0.54
 -12   3   5    6.41    0.42
 -12   3   5    6.89    0.44
 -11  -3   5    3.40    0.46
 -11   3   5    3.97    0.33
 -11   3   5    3.79    0.32
  11   3  -5    2.90    0.40
 -10  -3   5   35.64    1.16
 -10   3   5   36.81    0.87
  10   3  -5   35.93    1.15
 -10   3   5   37.34    0.87
  -9  -3   5   -0.06    0.24
  -9   3   5    0.41    0.15
   9   3  -5   -0.01    0.21
  -8  -3   5   22.53    0.86
   8   3  -5   21.65    0.82
  -7  -3   5    9.21    0.57
   7   3  -5    8.45    0.52
  -6  -3   5    0.91    0.26
   6   3  -5    0.53    0.22
  -5  -3   5   45.50    1.19
   5   3  -5   46.12    1.19
  -4  -3   5    4.70    0.41
   4   3  -5    4.51    0.40
  -3  -3   5   54.50    1.29
   3   3  -5   52.08    1.28
  -2  -3   5  137.37    2.60
   2   3  -5  134.89    2.60
  -1  -3   5   30.73    0.90
   1   3  -5   29.96    0.88
   0  -3   5   43.96    1.13
   0   3  -5   41.30    1.09
   1  -3   5    1.48    0.27
   1   3   5    1.63    0.19
  -1   3  -5    1.06    0.25
   2  -3   5    6.59    0.47
   2   3   5    6.69    0.35
  -2   3  -5    7.22    0.47
   3  -3   5    5.07    0.44
  -3   3  -5    4.68    0.41
   3   3   5    5.62    0.36
   4  -3   5   18.49    0.75
   4   3   5   18.80    0.65
  -4   3  -5   19.77    0.76
   5  -3   5    5.16    0.47
   5   3   5    5.49    0.43
  -5   3  -5    4.89    0.45
   6  -3   5    9.98    0.62
  -6   3  -5   10.60    0.63
   7  -3   5   22.81    1.39
  -7   3  -5   23.55    0.93
  -8   3  -5    7.12    0.61
  -9   3  -5   64.75    1.75
 -10   3  -5    1.09    0.38
 -11   3  -5    3.44    0.53
 -12   3  -5    6.99    0.72
 -13   3  -5    3.03    0.55
 -14   3  -5   21.25    1.17
 -15   3  -5    2.41    0.58
 -18   4   5    6.55    0.62
 -17   4   5    1.66    0.39
 -16   4   5    7.38    0.59
 -15   4   5    4.91    0.47
 -14   4   5   16.47    0.70
 -13   4   5   18.43    0.68
  12   4  -5    1.28    0.38
 -12   4   5    0.77    0.23
 -12   4   5    1.03    0.22
  11   4  -5   15.49    0.84
  10   4  -5   88.25    2.13
  -9  -4   5   84.33    2.07
   9   4  -5   83.18    2.02
  -8  -4   5   51.01    1.45
   8   4  -5   49.54    1.41
  -7  -4   5    0.35    0.31
   7   4  -5    0.63    0.27
  -6  -4   5   58.24    1.53
   6   4  -5   57.36    1.49
  -5  -4   5   12.39    0.70
   5   4  -5   13.89    0.69
  -4  -4   5    6.24    0.52
   4   4  -5    6.47    0.51
  -3  -4   5    0.10    0.24
   3   4  -5    0.18    0.23
  -2  -4   5   22.11    0.84
   2   4  -5   23.29    0.84
  -1  -4   5   15.50    0.72
   1   4  -5   16.29    0.71
   0  -4   5    4.65    0.45
   0   4  -5    5.24    0.45
   1  -4   5   17.79    0.76
   1   4   5   16.71    0.52
  -1   4  -5   17.06    0.73
   2   4   5    0.96    0.20
  -2   4  -5    1.15    0.29
  -3   4  -5   43.78    1.24
   3   4   5   44.07    1.06
   4   4   5   30.32    0.89
  -4   4  -5   31.29    1.04
  -5   4  -5    0.73    0.29
  -6   4  -5   69.60    1.76
  -7   4  -5    1.30    0.37
  -8   4  -5    0.17    0.29
  -9   4  -5    2.47    0.47
 -10   4  -5    0.71    0.38
 -11   4  -5    1.97    0.50
 -12   4  -5    0.78    0.44
 -13   4  -5    1.41    0.51
 -14   4  -5    8.90    0.89
 -16   5   5    7.83    0.57
  11   5  -5    0.12    0.31
  10   5  -5    1.88    0.42
   9   5  -5    0.22    0.30
   8   5  -5    0.20    0.29
   7   5  -5    1.90    0.40
   6   5  -5    5.60    0.55
   5   5  -5   29.28    1.06
   4   5  -5    0.56    0.31
   3   5  -5   26.07    0.99
   2   5  -5   34.94    1.15
   1   5  -5   15.01    0.75
   0   5  -5   46.20    1.33
  -1   5  -5   11.25    0.68
  -2   5  -5    8.67    0.62
   2   5   5    9.88    0.46
  -3   5  -5   24.87    0.98
  -4   5  -5    1.56    0.36
  -5   5  -5    9.97    0.71
  -6   5  -5    0.87    0.34
  -7   5  -5    2.21    0.43
  -8   5  -5   14.19    0.88
  -9   5  -5    5.79    0.64
 -10   5  -5    8.98    0.79
 -11   5  -5    1.22    0.49
 -12   5  -5    0.33    0.45
  10   6  -5    0.25    0.34
   9   6  -5   13.61    0.87
   8   6  -5    6.66    0.66
   7   6  -5    2.17    0.44
   6   6  -5   30.63    1.18
   5   6  -5    3.07    0.48
   4   6  -5    6.63    0.61
   3   6  -5    6.03    0.61
   2   6  -5   -0.03    0.30
   1   6  -5    0.39    0.31
   0   6  -5   -0.20    0.30
  -1   6  -5    2.64    0.44
  -2   6  -5    4.84    0.56
  -3   6  -5    3.56    0.48
  -4   6  -5    0.58    0.33
  -5   6  -5    3.12    0.50
  -6   6  -5    2.79    0.50
  -7   6  -5    0.15    0.36
  -8   6  -5    2.28    0.50
  -9   6  -5    6.39    0.72
   8   7  -5    1.55    0.47
   7   7  -5    5.40    0.65
   6   7  -5    5.39    0.63
   5   7  -5   -0.38    0.32
   4   7  -5    9.07    0.74
   3   7  -5    0.42    0.35
   2   7  -5    0.45    0.38
   1   7  -5    5.58    0.62
   0   7  -5    0.14    0.35
  -1   7  -5    2.29    0.47
  -2   7  -5    1.98    0.47
  -3   7  -5    0.19    0.37
  -4   7  -5    5.15    0.62
 -21   0   6    2.55    0.61
 -20   0   6   -0.21    0.41
 -19   0   6   30.70    1.31
 -18   0   6    0.53    0.38
 -17   0   6   11.87    0.79
 -16   0   6   10.00    0.71
 -15   0   6    2.20    0.41
 -14   0   6    0.74    0.28
 -13   0   6    1.13    0.29
 -12   0   6   27.18    0.89
 -11   0   6   33.75    0.97
 -10   0   6    0.55    0.19
  -9   0   6    2.64    0.27
   9   0  -6    3.27    0.30
  -9   0   6    2.93    0.29
  -8   0   6   15.96    0.55
  -8   0   6   14.84    0.52
   8   0  -6   15.53    0.53
  -7   0   6   32.86    0.79
   7   0  -6   32.25    0.79
  -7   0   6   32.03    0.80
  -6   0   6   41.77    0.91
  -6   0   6   41.49    0.90
   6   0  -6   40.65    0.91
  -5   0   6   78.60    1.46
   5   0  -6   77.53    1.46
  -5   0   6   77.67    1.46
   4   0  -6    1.71    0.19
  -4   0   6    1.11    0.17
  -4   0   6    1.07    0.16
  -3   0   6   -0.05    0.10
  -3   0   6    0.21    0.13
   3   0  -6    0.42    0.14
  -2   0   6    0.01    0.11
  -2   0   6    0.03    0.12
   2   0  -6    0.06    0.13
  -1   0   6  100.17    1.77
   1   0  -6   97.91    1.77
  -1   0   6   95.75    1.76
   0   0   6   79.98    1.47
   0   0  -6   81.34    1.48
   0   0   6   68.69    1.44
   1   0   6    4.10    0.30
  -1   0  -6    4.30    0.31
   2   0   6   76.88    1.56
  -2   0  -6   80.43    1.58
   3   0   6  389.41    6.36
  -3   0  -6  380.26    6.36
  -4   0  -6    2.37    0.29
  -5   0  -6  175.29    3.23
  -6   0  -6    4.12    0.40
  -7   0  -6    1.15    0.30
  -8   0  -6   25.04    0.95
  -9   0  -6    0.26    0.29
 -10   0  -6   19.25    0.92
 -11   0  -6    6.55    0.63
 -12   0  -6   18.27    1.00
 -13   0  -6   -0.12    0.38
 -14   0  -6   24.46    1.24
 -15   0  -6   16.23    1.48
 -21  -1   6    0.38    0.52
 -21   1   6    0.03    0.43
 -20  -1   6    8.12    0.83
 -20   1   6    7.32    0.74
 -19  -1   6    2.71    0.55
 -19   1   6    2.51    0.50
 -18  -1   6   24.18    1.17
 -18   1   6   25.25    1.10
 -17  -1   6    2.64    0.50
 -17   1   6    2.11    0.44
 -16  -1   6    3.41    0.51
 -16   1   6    3.35    0.47
 -15  -1   6   71.37    1.86
 -15   1   6   72.01    1.77
 -14  -1   6   31.30    1.09
 -14   1   6   30.17    1.01
 -13  -1   6    1.44    0.34
 -13   1   6    1.75    0.30
 -12  -1   6    0.59    0.25
 -12   1   6    0.56    0.22
 -12   1   6    0.06    0.19
 -11  -1   6   24.26    0.84
 -11   1   6   23.01    0.73
  11   1  -6   24.06    0.81
 -11   1   6   24.18    0.76
 -10  -1   6    1.62    0.29
 -10   1   6    1.09    0.21
  10   1  -6    1.98    0.28
 -10   1   6    1.39    0.21
  -9  -1   6   15.31    0.61
  -9   1   6   14.40    0.51
  -9   1   6   14.72    0.51
   9   1  -6   14.90    0.59
  -8  -1   6   35.92    0.96
  -8   1   6   35.87    0.83
   8   1  -6   36.46    0.95
  -8   1   6   36.71    0.83
  -7  -1   6    0.45    0.18
   7   1  -6    0.24    0.15
  -7   1   6    0.29    0.12
  -7   1   6    0.16    0.12
  -6  -1   6   12.21    0.50
  -6   1   6   12.77    0.37
  -6   1   6   12.60    0.37
   6   1  -6   12.67    0.49
  -5  -1   6   23.77    0.68
  -5   1   6   22.09    0.50
  -5   1   6   23.05    0.50
   5   1  -6   23.18    0.66
  -4  -1   6    1.31    0.21
   4   1  -6    1.14    0.20
  -3  -1   6   23.46    0.65
   3   1  -6   21.03    0.63
  -2  -1   6    5.96    0.35
  -2   1   6    6.29    0.24
  -2   1   6    6.01    0.23
   2   1  -6    5.66    0.34
  -1  -1   6  116.96    2.13
  -1   1   6  116.81    1.98
  -1   1   6  115.38    1.98
   1   1  -6  115.98    2.14
   0  -1   6    6.82    0.38
   0  -1  -6    6.60    0.32
   0   1  -6    7.01    0.38
   0   1   6    6.52    0.29
   0   1   6    6.81    0.29
  -1  -1  -6    8.02    0.37
   1  -1   6    7.79    0.40
   1   1   6    8.00    0.34
  -1   1  -6    7.94    0.41
  -2  -1  -6    8.98    0.42
   2  -1   6    9.95    0.46
  -2   1  -6    9.47    0.46
   2   1   6    9.79    0.40
  -3  -1  -6    9.17    0.46
   3  -1   6    8.78    0.46
  -3   1  -6    9.41    0.48
   3   1   6    8.68    0.42
  -4  -1  -6    8.59    0.47
   4  -1   6    8.56    0.47
  -4   1  -6    9.09    0.51
   5  -1   6   57.76    1.41
  -5  -1  -6   60.26    1.40
  -5   1  -6   59.12    1.43
  -6  -1  -6   36.85    1.07
   6  -1   6   37.51    1.09
  -6   1  -6   36.93    1.10
  -7  -1  -6   18.61    0.78
   7  -1   6   19.54    0.79
  -7   1  -6   18.51    0.80
  -8  -1  -6    7.33    0.59
  -8   1  -6    8.36    0.65
  -9  -1  -6  102.67    2.34
  -9   1  -6  103.76    2.37
 -10  -1  -6   29.29    1.15
 -10   1  -6   29.94    1.16
 -11  -1  -6    5.24    0.60
 -11   1  -6    5.21    0.61
 -12   1  -6    3.19    0.55
 -13   1  -6    0.76    0.43
 -14   1  -6    0.21    0.43
 -15   1  -6    0.41    0.48
 -16   1  -6   -0.13    0.48
 -21  -2   6    2.37    0.65
 -21   2   6    1.61    0.53
 -20  -2   6    0.29    0.51
 -20   2   6    1.51    0.50
 -19  -2   6    4.22    0.67
 -19   2   6    5.29    0.64
 -18  -2   6    3.32    0.60
 -18   2   6    3.78    0.54
 -17  -2   6    0.15    0.40
 -17   2   6    0.40    0.32
 -16  -2   6   16.95    0.96
 -16   2   6   18.57    0.86
 -15  -2   6   18.92    0.96
 -15   2   6   17.01    0.79
 -14  -2   6   26.93    1.08
 -14   2   6   25.85    0.90
 -13  -2   6   19.65    0.89
 -13   2   6   18.71    0.72
 -13   2   6   19.31    0.73
 -12  -2   6   10.90    0.68
 -12   2   6   12.65    0.54
  12   2  -6   11.24    0.64
 -12   2   6   12.13    0.54
 -11  -2   6    7.74    0.59
 -11   2   6    6.94    0.41
  11   2  -6    7.73    0.52
 -11   2   6    6.55    0.39
 -10  -2   6   32.77    1.03
 -10   2   6   32.79    0.82
 -10   2   6   33.99    0.82
  10   2  -6   32.14    1.01
  -9  -2   6    4.39    0.42
  -9   2   6    6.21    0.32
  -9   2   6    5.20    0.29
   9   2  -6    5.60    0.46
  -8  -2   6   15.70    0.66
   8   2  -6   15.67    0.64
  -7  -2   6   29.03    0.89
   7   2  -6   30.11    0.90
  -6  -2   6   22.12    0.76
   6   2  -6   23.04    0.75
  -5  -2   6   71.12    1.52
   5   2  -6   68.36    1.50
  -4  -2   6   28.78    0.82
   4   2  -6   27.90    0.82
  -3  -2   6   64.09    1.42
   3   2  -6   66.73    1.42
  -2  -2   6  211.31    3.69
   2   2  -6  212.19    3.70
  -1  -2   6    7.75    0.44
   1   2  -6    8.43    0.45
   0  -2   6    1.41    0.24
   0   2   6    1.88    0.17
   0   2  -6    1.31    0.24
   1  -2   6   14.32    0.59
   1   2   6   15.38    0.46
  -1   2  -6   14.41    0.59
   2  -2   6   51.48    1.25
   2   2   6   52.38    1.12
  -2   2  -6   53.81    1.27
  -3  -2  -6    4.11    0.34
   3  -2   6    4.06    0.37
  -3   2  -6    4.20    0.37
   3   2   6    3.58    0.30
  -4  -2  -6    6.69    0.45
   4  -2   6    6.26    0.47
  -4   2  -6    6.09    0.48
   4   2   6    6.22    0.39
  -5  -2  -6    0.11    0.22
   5  -2   6    0.08    0.20
   5   2   6    0.21    0.17
  -5   2  -6    0.10    0.22
  -6  -2  -6    9.48    0.58
   6  -2   6    9.77    0.58
  -6   2  -6    9.89    0.60
  -7  -2  -6   29.32    0.99
   7  -2   6   28.63    1.01
  -7   2  -6   27.21    1.00
   8  -2   6    6.08    0.57
  -8   2  -6    6.05    0.57
   9  -2   6  131.65    2.88
  -9   2  -6  140.09    2.94
  10  -2   6    3.81    0.55
 -10   2  -6    4.02    0.55
 -11   2  -6   66.54    1.89
 -12   2  -6   13.22    0.93
 -13   2  -6    0.55    0.43
 -15   2  -6    2.01    0.58
 -20   3   6    0.69    0.44
 -19   3   6   14.14    0.91
 -18   3   6   11.30    0.80
 -17  -3   6    2.20    0.55
 -17   3   6    3.52    0.48
 -16  -3   6   10.25    0.86
 -16   3   6    9.88    0.67
 -15  -3   6    1.53    0.47
 -15   3   6    0.88    0.30
 -14  -3   6    7.11    0.69
 -14   3   6    6.47    0.49
 -13  -3   6    1.74    0.43
 -13   3   6    1.60    0.27
  13   3  -6    1.38    0.36
 -13   3   6    2.14    0.30
 -12  -3   6    5.93    0.60
 -12   3   6    5.93    0.39
 -12   3   6    6.60    0.41
  12   3  -6    6.05    0.57
 -11  -3   6   12.17    0.75
 -11   3   6   12.58    0.48
  11   3  -6   12.87    0.72
 -10  -3   6    9.22    0.66
  10   3  -6   10.08    0.63
  -9  -3   6   23.32    0.91
   9   3  -6   22.43    0.87
  -8  -3   6   51.45    1.39
   8   3  -6   53.44    1.39
  -7  -3   6    3.79    0.42
   7   3  -6    3.99    0.41
  -6  -3   6   26.23    0.91
   6   3  -6   27.46    0.90
  -5  -3   6    1.90    0.31
   5   3  -6    2.76    0.33
  -4  -3   6   10.71    0.56
   4   3  -6   10.51    0.54
  -3  -3   6   21.86    0.79
   3   3  -6   23.72    0.80
  -2  -3   6    5.57    0.44
   2   3  -6    5.48    0.43
  -1  -3   6   -0.12    0.19
   1   3  -6   -0.22    0.17
   0  -3   6    8.21    0.51
   0   3  -6    7.50    0.48
   1  -3   6   33.36    0.99
  -1   3  -6   31.83    0.97
   1   3   6   33.43    0.77
   2  -3   6    0.10    0.21
   2   3   6    0.00    0.14
  -2   3  -6    0.04    0.20
   3  -3   6   60.79    1.51
   3   3   6   62.76    1.34
  -3   3  -6   61.98    1.51
   4  -3   6   54.78    1.42
   4   3   6   52.45    1.26
  -4   3  -6   54.99    1.42
   5  -3   6   36.84    1.17
   5   3   6   40.26    1.09
  -5   3  -6   41.60    1.21
   6  -3   6   23.37    0.92
  -6   3  -6   22.20    0.91
  -7   3  -6   10.32    0.70
  -8   3  -6   23.79    1.02
  -9   3  -6    5.22    0.60
 -10   3  -6   -0.43    0.30
 -11   3  -6   -0.18    0.37
 -12   3  -6    1.46    0.49
 -13   3  -6    0.96    0.49
 -14   3  -6    1.19    0.53
 -15   3  -6   10.86    0.99
 -18   4   6    8.85    0.66
 -17   4   6   16.07    0.79
 -16   4   6   -0.13    0.26
 -15   4   6    0.27    0.25
 -14   4   6    0.59    0.24
  13   4  -6    2.89    0.48
 -13   4   6    2.84    0.31
  12   4  -6    2.31    0.44
 -11  -4   6    0.58    0.56
  11   4  -6    0.08    0.27
 -10  -4   6   48.31    1.52
  10   4  -6   48.88    1.47
  -9  -4   6    0.19    0.33
   9   4  -6    0.29    0.28
  -8  -4   6    0.87    0.35
   8   4  -6    1.68    0.35
  -7  -4   6   10.94    0.71
   7   4  -6   11.11    0.65
  -6  -4   6    7.61    0.61
   6   4  -6    7.05    0.57
  -5  -4   6    0.17    0.27
   5   4  -6    0.66    0.26
  -4  -4   6   10.97    0.65
   4   4  -6   11.66    0.65
  -3  -4   6    6.46    0.52
   3   4  -6    6.18    0.52
  -2  -4   6   13.08    0.70
   2   4  -6   13.29    0.67
  -1  -4   6   21.79    0.86
   1   4  -6   22.88    0.86
   0  -4   6    0.18    0.28
   0   4  -6    0.26    0.24
   1  -4   6    3.79    0.47
  -1   4  -6    3.73    0.42
   1   4   6    3.56    0.26
   2   4   6    2.54    0.27
  -2   4  -6    4.02    0.44
   3   4   6    0.81    0.23
  -3   4  -6    1.03    0.32
  -4   4  -6   30.32    1.07
   4   4   6   30.47    1.06
  -5   4  -6   10.37    0.68
  -6   4  -6   22.47    0.97
  -7   4  -6   12.61    0.79
  -8   4  -6    0.76    0.37
  -9   4  -6    0.18    0.36
 -10   4  -6   -0.38    0.34
 -11   4  -6   -0.41    0.36
 -12   4  -6    2.91    0.59
 -13   4  -6   -0.11    0.45
  12   5  -6    1.90    0.47
  11   5  -6    3.01    0.50
  10   5  -6    7.76    0.72
   9   5  -6    0.61    0.33
   8   5  -6    2.82    0.46
   7   5  -6    2.85    0.45
   6   5  -6    2.97    0.45
   5   5  -6   15.62    0.82
   4   5  -6   46.29    1.39
   3   5  -6   28.92    1.06
   2   5  -6   -0.14    0.27
   1   5  -6   24.85    0.99
   0   5  -6    1.08    0.35
  -1   5  -6   22.87    0.94
  -2   5  -6    3.26    0.45
  -3   5  -6    6.07    0.57
  -4   5  -6    7.20    0.62
  -5   5  -6   -0.14    0.30
  -6   5  -6   10.13    0.77
  -7   5  -6    4.67    0.57
  -8   5  -6    1.02    0.43
  -9   5  -6    0.02    0.36
 -10   5  -6    1.30    0.46
 -11   5  -6    3.55    0.63
  12   6  -6   -0.05    0.39
  11   6  -6   -0.60    0.32
  10   6  -6    2.67    0.52
   9   6  -6   16.32    0.95
   8   6  -6    0.11    0.33
   7   6  -6    8.56    0.74
   6   6  -6    5.44    0.61
   5   6  -6    1.13    0.36
   4   6  -6    1.65    0.41
   3   6  -6    0.18    0.34
   2   6  -6   -0.18    0.30
   1   6  -6    1.12    0.39
   0   6  -6    3.84    0.52
  -1   6  -6    7.96    0.70
  -2   6  -6    2.96    0.47
  -3   6  -6    0.36    0.34
  -4   6  -6    1.23    0.41
  -5   6  -6    3.33    0.52
  -6   6  -6    0.02    0.36
  -7   6  -6    9.99    0.82
  -8   6  -6    0.12    0.41
   8   7  -6    3.45    0.59
   7   7  -6    1.13    0.44
   6   7  -6    2.45    0.50
   5   7  -6    7.32    0.72
   4   7  -6    5.36    0.62
   3   7  -6   -0.33    0.32
   2   7  -6   -0.09    0.39
   1   7  -6    1.35    0.43
   0   7  -6    1.12    0.42
  -1   7  -6   10.53    0.81
  -2   7  -6    1.32    0.46
  -3   7  -6    0.73    0.42
 -22   0   7   -0.60    0.44
 -21   0   7    0.05    0.43
 -20   0   7    0.25    0.41
 -19   0   7    0.10    0.39
 -18   0   7    0.41    0.35
 -17   0   7   -0.20    0.31
 -16   0   7    0.21    0.30
 -15   0   7   -0.15    0.25
 -14   0   7    0.23    0.26
 -13   0   7    0.07    0.22
 -12   0   7   -0.03    0.19
  11   0  -7    0.06    0.16
 -11   0   7    0.08    0.21
 -11   0   7    0.26    0.18
 -10   0   7   -0.17    0.16
  10   0  -7    0.12    0.15
 -10   0   7   -0.12    0.15
  -9   0   7   -0.08    0.14
  -9   0   7    0.23    0.16
   9   0  -7   -0.17    0.12
  -8   0   7   -0.01    0.14
  -8   0   7    0.24    0.15
   8   0  -7   -0.13    0.12
  -7   0   7   -0.04    0.13
   7   0  -7   -0.01    0.14
  -7   0   7   -0.03    0.13
   6   0  -7    0.15    0.14
  -6   0   7   -0.04    0.12
  -6   0   7   -0.02    0.14
   5   0  -7   -0.09    0.13
  -5   0   7   -0.37    0.12
  -5   0   7   -0.18    0.11
  -4   0   7   -0.03    0.12
  -4   0   7    0.02    0.12
   4   0  -7    0.02    0.12
  -3   0   7    0.13    0.12
   3   0  -7    0.15    0.14
  -3   0   7    0.04    0.13
   2   0  -7   -0.09    0.13
  -2   0   7   -0.04    0.11
  -2   0   7    0.26    0.14
  -1   0   7    0.06    0.11
  -1   0   7   -0.05    0.13
   1   0  -7   -0.08    0.13
   0   0   7   -0.27    0.14
   0   0   7   -0.48    0.13
   0   0  -7   -0.42    0.14
  -1   0  -7    0.01    0.15
   1   0   7   -0.09    0.12
   2   0   7    0.23    0.17
  -2   0  -7   -0.16    0.15
  -3   0  -7    0.07    0.17
   3   0   7   -0.29    0.12
  -4   0  -7    0.04    0.18
   4   0   7   -0.08    0.15
  -5   0  -7   -0.15    0.20
  -6   0  -7    0.03    0.23
  -7   0  -7    0.30    0.27
  -8   0  -7    0.16    0.26
  -9   0  -7    0.11    0.28
 -10   0  -7   -0.11    0.30
 -11   0  -7   -0.15    0.33
 -12   0  -7    0.36    0.38
 -13   0  -7   -0.28    0.39
 -21  -1   7   -0.32    0.45
 -21   1   7    0.73    0.47
 -20  -1   7    1.05    0.51
 -20   1   7    1.15    0.44
 -19  -1   7    2.76    0.55
 -19   1   7    2.51    0.49
 -18  -1   7   -0.36    0.35
 -18   1   7    0.33    0.32
 -17  -1   7    2.00    0.48
 -17   1   7    2.63    0.44
 -16  -1   7    1.49    0.40
 -16   1   7    0.76    0.33
 -15  -1   7   12.51    0.75
 -15   1   7   12.54    0.69
 -14  -1   7    0.16    0.27
 -14   1   7    0.03    0.21
 -13  -1   7   -0.15    0.23
 -13   1   7   -0.01    0.20
 -13   1   7   -0.13    0.19
 -12  -1   7    0.10    0.22
  12   1  -7    0.22    0.19
 -12   1   7   -0.04    0.19
 -12   1   7    0.18    0.20
 -11  -1   7   10.52    0.58
  11   1  -7   10.96    0.55
 -11   1   7   10.71    0.48
 -11   1   7    9.98    0.49
 -10  -1   7   31.46    0.94
 -10   1   7   30.05    0.81
 -10   1   7   32.03    0.83
  10   1  -7   31.02    0.92
  -9  -1   7   31.10    0.92
  -9   1   7   31.84    0.78
   9   1  -7   30.42    0.90
  -9   1   7   32.14    0.79
  -8  -1   7    2.75    0.30
  -8   1   7    2.90    0.24
   8   1  -7    2.86    0.29
  -8   1   7    2.84    0.23
  -7  -1   7   35.35    0.94
  -7   1   7   35.89    0.77
  -7   1   7   34.85    0.77
   7   1  -7   36.10    0.93
  -6  -1   7   21.45    0.68
   6   1  -7   21.73    0.68
  -6   1   7   23.44    0.53
  -6   1   7   22.98    0.54
  -5  -1   7  108.82    2.05
  -5   1   7  107.01    1.83
   5   1  -7  107.48    2.05
  -5   1   7  108.60    1.83
  -4  -1   7   70.91    1.46
  -4   1   7   71.04    1.26
   4   1  -7   70.78    1.46
  -4   1   7   73.55    1.26
  -3  -1   7   12.30    0.49
  -3   1   7   13.16    0.36
   3   1  -7   13.63    0.50
  -3   1   7   12.53    0.35
  -2  -1   7  103.38    1.98
  -2   1   7  104.19    1.81
   2   1  -7  104.58    1.98
  -2   1   7  106.59    1.82
  -1  -1   7   18.09    0.60
  -1   1   7   17.09    0.48
   1   1  -7   18.42    0.60
  -1   1   7   17.20    0.47
   0  -1  -7  126.28    2.30
   0  -1   7  132.57    2.43
   0   1  -7  133.32    2.43
   0   1   7  131.68    2.30
   0   1   7  130.99    2.30
   1  -1   7   11.13    0.49
  -1  -1  -7   10.69    0.44
  -1   1  -7    9.97    0.48
   1   1   7   11.03    0.42
   1   1   7   10.99    0.43
   2  -1   7   15.21    0.58
  -2  -1  -7   13.96    0.54
   2   1   7   12.81    0.49
  -2   1  -7   14.71    0.59
  -3  -1  -7   67.13    1.43
   3  -1   7   65.01    1.47
  -3   1  -7   63.59    1.47
   3   1   7   62.68    1.40
  -4  -1  -7    1.63    0.28
   4  -1   7    1.57    0.29
  -4   1  -7    1.66    0.29
  -5  -1  -7    7.58    0.52
   5  -1   7    9.04    0.52
  -5   1  -7    8.37    0.55
   6  -1   7    0.34    0.22
  -6  -1  -7    0.09    0.25
  -6   1  -7    0.73    0.26
  -7  -1  -7   29.75    1.02
   7  -1   7   28.52    1.01
  -7   1  -7   28.55    1.03
  -8  -1  -7    3.39    0.45
   8  -1   7    2.84    0.42
  -8   1  -7    2.93    0.44
   9  -1   7    1.77    0.37
  -9  -1  -7    1.83    0.42
  -9   1  -7    2.44    0.44
  10  -1   7    6.39    0.63
 -10  -1  -7    4.43    0.78
 -10   1  -7    6.99    0.66
  11  -1   7    0.61    0.35
 -11   1  -7    0.20    0.36
  12  -1   7    5.12    0.62
 -12   1  -7    4.76    0.63
 -13   1  -7    3.39    0.59
 -14   1  -7    3.04    0.61
 -15   1  -7   16.89    1.18
 -21  -2   7    4.01    0.73
 -21   2   7    3.94    0.64
 -20  -2   7    6.14    0.79
 -20   2   7    6.15    0.67
 -19  -2   7    2.67    0.59
 -19   2   7    3.64    0.54
 -18  -2   7    6.82    0.75
 -18   2   7    8.54    0.69
 -17  -2   7    1.37    0.45
 -17   2   7    1.83    0.40
 -16  -2   7    9.73    0.78
 -16   2   7   11.41    0.69
 -15  -2   7   20.59    0.99
 -15   2   7   21.11    0.83
 -14  -2   7    6.15    0.60
 -14   2   7    5.98    0.47
 -13  -2   7   21.99    0.94
 -13   2   7   20.52    0.72
 -13   2   7   21.12    0.73
  13   2  -7   21.64    0.89
 -12  -2   7   -0.06    0.24
 -12   2   7    0.10    0.17
 -12   2   7    0.00    0.17
  12   2  -7    0.20    0.23
 -11  -2   7   16.97    0.76
  11   2  -7   15.14    0.71
 -11   2   7   14.52    0.53
 -11   2   7   14.64    0.53
 -10  -2   7   -0.09    0.22
 -10   2   7    0.04    0.13
 -10   2   7    0.05    0.13
  10   2  -7   -0.17    0.17
  -9  -2   7   64.74    1.53
  -9   2   7   63.32    1.21
   9   2  -7   60.22    1.49
  -9   2   7   64.11    1.21
  -8  -2   7    1.32    0.27
   8   2  -7    2.06    0.30
  -7  -2   7    0.75    0.23
   7   2  -7    0.64    0.21
  -6  -2   7  154.12    2.87
   6   2  -7  151.72    2.87
  -5  -2   7    1.88    0.28
   5   2  -7    2.49    0.30
  -4  -2   7   48.90    1.19
   4   2  -7   48.51    1.19
  -3  -2   7   79.16    1.66
   3   2  -7   78.55    1.66
  -2  -2   7   35.04    0.95
   2   2  -7   36.29    0.96
  -1  -2   7  166.06    3.03
  -1   2   7  165.49    2.72
   1   2  -7  163.17    3.01
   0  -2   7    0.07    0.18
   0   2  -7    0.40    0.20
   0   2   7    0.02    0.10
   0   2   7    0.13    0.11
   1  -2   7   14.68    0.62
  -1   2  -7   14.36    0.61
   1   2   7   15.82    0.49
   2  -2   7   25.68    0.83
  -2   2  -7   25.45    0.83
   2   2   7   24.52    0.70
   3  -2   7    2.16    0.32
  -3  -2  -7    2.22    0.30
   3   2   7    1.83    0.25
  -3   2  -7    1.81    0.30
   4  -2   7    4.95    0.46
  -4  -2  -7    4.58    0.41
  -4   2  -7    4.54    0.44
   4   2   7    5.20    0.40
   5  -2   7    4.05    0.43
  -5  -2  -7    2.86    0.37
  -5   2  -7    3.41    0.43
   5   2   7    2.88    0.34
   6  -2   7   61.86    1.61
  -6  -2  -7   64.94    1.94
  -6   2  -7   65.88    1.66
   7  -2   7    0.49    0.26
  -7   2  -7    0.23    0.29
   8  -2   7    0.87    0.31
  -8   2  -7    0.58    0.33
   9  -2   7   41.80    1.38
  -9   2  -7   43.87    1.42
 -10   2  -7    0.22    0.36
 -11   2  -7    8.04    0.75
 -12   2  -7    0.47    0.44
 -13   2  -7    0.46    0.46
 -14   2  -7    0.32    0.49
 -15   2  -7   -0.25    0.51
 -20   3   7   -0.12    0.38
 -19   3   7    0.62    0.39
 -18  -3   7    0.08    0.47
 -18   3   7    0.01    0.31
 -17  -3   7    0.49    0.45
 -17   3   7    0.71    0.33
 -16  -3   7    1.28    0.47
 -16   3   7    1.35    0.32
 -15  -3   7    4.85    0.62
 -15   3   7    4.27    0.43
 -14  -3   7   -0.12    0.36
 -14   3   7    0.24    0.23
  14   3  -7    0.33    0.29
 -13  -3   7   25.19    1.10
 -13   3   7   24.03    0.74
  13   3  -7   24.54    1.02
 -13   3   7   24.43    0.75
 -12  -3   7   32.00    1.16
 -12   3   7   28.89    0.78
  12   3  -7   29.05    1.09
 -12   3   7   30.02    0.78
 -11  -3   7    6.11    0.58
  11   3  -7    4.32    0.47
 -10  -3   7  114.84    2.50
  10   3  -7  114.24    2.48
  -9  -3   7   24.74    0.94
   9   3  -7   24.49    0.91
  -8  -3   7   25.85    0.94
   8   3  -7   25.21    0.91
  -7  -3   7   28.03    0.97
   7   3  -7   27.77    0.95
  -6  -3   7    0.46    0.24
   6   3  -7    0.36    0.21
  -5  -3   7   24.20    0.86
   5   3  -7   24.71    0.85
  -4  -3   7   51.51    1.33
   4   3  -7   54.20    1.35
  -3  -3   7   90.89    1.96
   3   3  -7   92.65    1.98
  -2  -3   7   14.20    0.65
   2   3  -7   15.27    0.65
  -1  -3   7   15.32    0.66
   1   3  -7   13.75    0.63
   0  -3   7   39.91    1.14
   0   3  -7   41.90    1.15
   1  -3   7    0.03    0.21
  -1   3  -7    0.54    0.24
   1   3   7    0.25    0.15
   2  -3   7   28.76    0.96
   2   3   7   27.80    0.76
  -2   3  -7   29.13    0.96
   3  -3   7   57.58    1.48
   3   3   7   54.33    1.27
  -3   3  -7   58.03    1.47
   4  -3   7   32.95    1.09
   4   3   7   33.57    0.95
  -4   3  -7   34.05    1.10
   5  -3   7    3.76    0.46
  -5   3  -7    3.50    0.45
   6  -3   7   -0.29    0.24
  -6   3  -7    0.29    0.29
  -7   3  -7    0.27    0.32
  -8   3  -7    0.47    0.33
  -9   3  -7   36.35    1.35
 -10   3  -7    7.94    0.77
 -11   3  -7   14.21    0.99
 -12   3  -7    4.94    0.70
 -13   3  -7    0.43    0.47
 -14   3  -7   15.05    1.14
 -18   4   7    4.75    0.50
 -17   4   7    0.23    0.29
 -15   4   7    4.35    0.38
  14   4  -7    2.71    0.50
  13   4  -7    2.85    0.50
  12   4  -7    9.94    0.78
 -11  -4   7    2.85    0.50
  11   4  -7    1.70    0.40
 -10  -4   7    2.83    0.49
  10   4  -7    2.50    0.43
  -9  -4   7    0.27    0.33
   9   4  -7    0.47    0.28
  -8  -4   7    0.82    0.33
   8   4  -7    0.61    0.30
  -7  -4   7    9.66    0.71
   7   4  -7   10.86    0.68
  -6  -4   7    4.10    0.48
   6   4  -7    5.31    0.52
  -5  -4   7    6.22    0.54
   5   4  -7    7.56    0.59
  -4  -4   7  108.29    2.36
   4   4  -7  110.31    2.36
  -3  -4   7   24.35    0.94
   3   4  -7   25.43    0.95
  -2  -4   7    2.40    0.39
   2   4  -7    2.91    0.40
  -1  -4   7    7.59    0.58
   1   4  -7    6.79    0.55
   0  -4   7   14.80    0.75
   0   4  -7   14.80    0.73
   1  -4   7   11.69    0.98
  -1   4  -7   12.24    0.67
  -2   4  -7    3.27    0.43
   2   4   7    3.41    0.30
  -3   4  -7    6.08    0.55
   3   4   7    6.69    0.43
  -4   4  -7   67.82    1.76
  -5   4  -7   51.24    1.50
  -6   4  -7    7.93    0.68
  -7   4  -7    0.24    0.35
  -8   4  -7    5.87    0.64
  -9   4  -7    0.16    0.37
 -10   4  -7    4.95    0.65
 -11   4  -7    1.15    0.49
 -12   4  -7   12.17    1.00
  13   5  -7   -0.08    0.34
  12   5  -7   14.92    0.93
  11   5  -7    6.99    0.70
  10   5  -7    3.60    0.54
   9   5  -7    3.69    0.53
   8   5  -7    3.85    0.51
   7   5  -7   21.50    0.97
   6   5  -7    5.81    0.59
   5   5  -7   10.41    0.73
   4   5  -7    5.11    0.54
   3   5  -7    8.48    0.66
   2   5  -7    9.32    0.71
   1   5  -7    4.27    0.52
   0   5  -7   20.97    0.94
  -1   5  -7    1.83    0.38
  -2   5  -7    0.48    0.34
  -3   5  -7    2.74    0.46
  -4   5  -7    1.24    0.38
  -5   5  -7    6.62    0.64
  -6   5  -7    7.82    0.71
  -7   5  -7    9.76    0.80
  -8   5  -7    0.13    0.40
  -9   5  -7    3.09    0.55
 -10   5  -7    2.79    0.57
  13   6  -7    0.46    0.44
  12   6  -7    2.14    0.52
  11   6  -7    3.75    0.60
  10   6  -7    2.89    0.54
   9   6  -7    5.09    0.65
   8   6  -7    1.45    0.42
   7   6  -7    4.17    0.58
   6   6  -7    0.65    0.36
   5   6  -7    2.20    0.47
   4   6  -7    7.62    0.71
   3   6  -7    3.82    0.55
   2   6  -7    0.46    0.33
   1   6  -7   17.09    0.92
   0   6  -7    0.56    0.38
  -1   6  -7    6.86    0.66
  -2   6  -7    0.04    0.34
  -3   6  -7    1.42    0.45
  -4   6  -7    4.73    0.60
  -5   6  -7    2.56    0.52
  -6   6  -7    0.58    0.40
  -7   6  -7    9.44    0.82
   8   7  -7    8.59    0.84
   7   7  -7    0.78    0.45
   6   7  -7    2.17    0.53
   5   7  -7   19.10    1.06
   4   7  -7    0.01    0.36
   3   7  -7    2.66    0.55
   2   7  -7    0.34    0.40
   1   7  -7    0.37    0.40
   0   7  -7    7.11    0.72
  -1   7  -7   -0.13    0.38
  -2   7  -7    0.74    0.42
 -22   0   8    4.64    0.72
 -21   0   8    3.92    0.62
 -20   0   8    4.58    0.64
 -19   0   8   24.68    1.14
 -18   0   8   28.52    1.18
 -17   0   8    5.80    0.60
 -16   0   8    0.07    0.29
 -15   0   8   78.66    1.90
 -14   0   8   28.19    0.98
 -13   0   8   24.64    0.88
 -12   0   8   34.80    1.01
  12   0  -8   34.49    0.99
  11   0  -8    1.40    0.25
 -11   0   8    1.21    0.25
 -11   0   8    0.96    0.24
 -10   0   8    1.46    0.25
 -10   0   8    1.52    0.24
  10   0  -8    2.00    0.28
   9   0  -8  101.32    1.94
  -9   0   8   98.00    1.92
  -9   0   8   96.68    1.92
  -8   0   8    4.14    0.32
  -8   0   8    4.17    0.33
   8   0  -8    4.56    0.34
  -7   0   8   56.37    1.19
   7   0  -8   53.81    1.18
  -7   0   8   54.99    1.18
  -6   0   8    1.87    0.22
  -6   0   8    1.90    0.22
   6   0  -8    1.64    0.21
  -5   0   8  127.87    2.24
   5   0  -8  124.29    2.24
  -5   0   8  121.44    2.22
  -4   0   8   55.87    1.16
   4   0  -8   55.82    1.16
  -4   0   8   54.58    1.14
  -3   0   8   73.97    1.44
   3   0  -8   72.97    1.45
  -3   0   8   73.38    1.44
  -2   0   8    3.67    0.29
  -2   0   8    3.70    0.29
   2   0  -8    3.76    0.30
   1   0  -8    3.61    0.30
  -1   0   8    2.91    0.26
  -1   0   8    3.26    0.28
   0   0   8    3.32    0.31
   0   0  -8    3.16    0.29
  -1   0  -8    0.87    0.22
   1   0   8    0.51    0.17
  -2   0  -8    3.17    0.33
   2   0   8    3.24    0.32
  -3   0  -8   11.87    0.56
   3   0   8   11.04    0.52
   4   0   8   28.41    0.90
  -4   0  -8   30.19    0.94
   5   0   8   32.06    1.00
  -5   0  -8   32.59    1.03
   6   0   8   11.72    0.63
  -6   0  -8   10.92    0.65
  -7   0  -8   30.22    1.08
  -8   0  -8    2.42    0.43
  -9   0  -8   12.29    0.80
 -10   0  -8    0.62    0.38
 -22  -1   8   -0.49    0.47
 -22   1   8    0.27    0.46
 -21  -1   8    6.01    0.75
 -21   1   8    7.05    0.75
 -20  -1   8    3.98    0.66
 -20   1   8    5.24    0.64
 -19  -1   8   18.20    1.07
 -19   1   8   20.43    1.03
 -18  -1   8    0.12    0.37
 -18   1   8    0.12    0.32
 -17  -1   8   16.71    0.94
 -17   1   8   16.26    0.84
 -16  -1   8   48.56    1.50
 -16   1   8   49.59    1.40
 -15  -1   8    2.56    0.43
 -15   1   8    2.09    0.36
 -14  -1   8    0.58    0.29
 -14   1   8    0.03    0.23
 -13  -1   8    8.17    0.58
 -13   1   8    7.76    0.50
 -13   1   8    7.73    0.48
  13   1  -8    7.53    0.53
 -12  -1   8    4.18    0.44
  12   1  -8    4.14    0.42
 -12   1   8    3.43    0.35
 -12   1   8    3.76    0.35
 -11  -1   8    3.36    0.38
 -11   1   8    3.31    0.30
  11   1  -8    3.29    0.37
 -11   1   8    3.83    0.33
 -10  -1   8    4.42    0.40
  10   1  -8    5.14    0.42
 -10   1   8    4.78    0.34
 -10   1   8    3.90    0.30
  -9  -1   8  287.40    4.98
   9   1  -8  289.07    4.98
  -9   1   8  287.70    4.79
  -9   1   8  294.03    4.79
  -8  -1   8   82.64    1.75
  -8   1   8   82.81    1.57
   8   1  -8   85.27    1.77
  -8   1   8   85.37    1.57
  -7  -1   8   19.42    0.67
  -7   1   8   19.53    0.52
   7   1  -8   19.52    0.66
  -7   1   8   19.19    0.51
  -6  -1   8  174.42    3.12
  -6   1   8  172.56    2.89
  -6   1   8  173.47    2.89
   6   1  -8  174.73    3.11
  -5  -1   8   12.07    0.50
   5   1  -8   11.47    0.50
  -5   1   8   12.13    0.36
  -5   1   8   11.12    0.36
  -4  -1   8  105.50    2.04
  -4   1   8  104.31    1.82
   4   1  -8  108.03    2.04
  -4   1   8  104.89    1.83
  -3  -1   8   31.81    0.85
   3   1  -8   31.74    0.85
  -3   1   8   32.56    0.70
  -3   1   8   31.09    0.70
  -2  -1   8   28.23    0.80
  -2   1   8   28.38    0.66
   2   1  -8   27.65    0.79
  -2   1   8   28.36    0.67
  -1  -1   8  104.80    2.07
  -1   1   8  109.57    1.94
  -1   1   8  106.33    1.92
   1   1  -8  105.77    2.07
   0  -1   8    5.45    0.38
   0  -1  -8    5.75    0.35
   0   1   8    6.02    0.32
   0   1  -8    5.52    0.40
   0   1   8    5.66    0.31
   1  -1   8  192.69    3.48
  -1  -1  -8  196.75    3.39
  -1   1  -8  192.33    3.48
   1   1   8  196.95    3.37
   1   1   8  191.11    3.36
   2  -1   8    0.07    0.16
  -2  -1  -8   -0.04    0.17
  -2   1  -8   -0.14    0.18
   2   1   8    0.20    0.14
   2   1   8   -0.02    0.13
   3  -1   8   19.98    0.74
  -3  -1  -8   20.61    0.71
  -3   1  -8   18.91    0.74
   3   1   8   21.07    0.69
  -4  -1  -8    7.35    0.49
   4  -1   8    6.77    0.48
  -4   1  -8    6.53    0.50
  -5  -1  -8    1.44    0.31
   5  -1   8    1.56    0.31
  -5   1  -8    1.28    0.31
   6  -1   8    8.52    0.57
  -6  -1  -8    8.28    0.60
  -6   1  -8    8.54    0.60
   7  -1   8    0.78    0.28
  -7  -1  -8    1.47    0.35
  -7   1  -8    0.61    0.31
   8  -1   8   19.67    0.89
  -8  -1  -8   17.02    0.90
  -8   1  -8   17.61    0.89
   9  -1   8    1.61    0.38
  -9   1  -8    0.56    0.34
  10  -1   8   12.96    0.82
 -10   1  -8   15.80    0.92
  11  -1   8   15.72    0.92
 -11   1  -8   13.18    0.97
  12  -1   8    2.81    0.52
 -12   1  -8    2.20    0.54
 -13   1  -8    5.22    0.71
 -14   1  -8    0.94    0.52
 -21  -2   8    3.48    0.69
 -21   2   8    3.81    0.61
 -20  -2   8   -0.54    0.42
 -20   2   8    0.48    0.38
 -19  -2   8    0.58    0.46
 -19   2   8    0.37    0.37
 -18  -2   8   11.85    0.90
 -18   2   8   14.32    0.81
 -17  -2   8    0.45    0.39
 -17   2   8    0.30    0.30
 -16  -2   8    2.11    0.47
 -16   2   8    2.54    0.38
 -15  -2   8    3.29    0.49
 -15   2   8    4.05    0.42
 -14  -2   8    2.32    0.44
  14   2  -8    2.46    0.39
 -14   2   8    2.12    0.32
 -13  -2   8   13.80    0.78
 -13   2   8   13.53    0.57
  13   2  -8   11.68    0.69
 -13   2   8   12.68    0.56
 -12  -2   8   31.90    1.10
  12   2  -8   33.09    1.10
 -12   2   8   33.10    0.86
 -12   2   8   32.84    0.86
 -11  -2   8   12.10    0.69
 -11   2   8   12.21    0.46
  11   2  -8   13.08    0.67
 -11   2   8   11.62    0.46
 -10  -2   8  110.30    2.34
 -10   2   8  110.30    1.96
 -10   2   8  109.05    1.96
  10   2  -8  110.13    2.32
  -9  -2   8   40.01    1.15
   9   2  -8   39.22    1.12
  -8  -2   8  109.73    2.30
   8   2  -8  113.99    2.31
  -7  -2   8   25.25    0.85
   7   2  -8   25.02    0.83
  -6  -2   8   65.49    1.49
   6   2  -8   61.11    1.45
  -5  -2   8   82.60    1.76
   5   2  -8   81.39    1.76
  -4  -2   8   32.93    0.94
   4   2  -8   31.99    0.93
  -3  -2   8    0.94    0.23
   3   2  -8    0.75    0.23
  -2  -2   8   42.17    1.11
   2   2  -8   42.76    1.11
  -1  -2   8   27.73    0.86
  -1   2   8   26.44    0.62
  -1   2   8   27.16    0.63
   1   2  -8   27.08    0.85
   0  -2   8   -0.01    0.18
   0   2   8    0.06    0.12
   0   2  -8    0.22    0.18
   0   2   8    0.29    0.12
   1  -2   8    2.39    0.32
  -1   2  -8    2.88    0.34
   1   2   8    3.00    0.27
   1   2   8    2.49    0.25
   2  -2   8  140.38    2.73
   2   2   8  137.34    2.54
  -2   2  -8  139.29    2.73
   3  -2   8    0.29    0.21
  -3  -2  -8   -0.20    0.21
   3   2   8    0.00    0.16
  -3   2  -8    0.33    0.24
   4  -2   8   36.87    1.13
  -4   2  -8   39.41    1.18
   4   2   8   39.29    1.06
   5  -2   8   22.91    0.90
  -5   2  -8   24.36    0.95
   6  -2   8   -0.06    0.23
  -6   2  -8   -0.22    0.24
   7  -2   8   45.83    1.38
  -7   2  -8   42.67    1.37
   8  -2   8   11.90    0.75
  -8   2  -8    9.76    0.74
   9  -2   8    2.98    0.51
  -9   2  -8    2.32    0.48
 -10   2  -8   13.93    0.93
 -11   2  -8    1.65    0.49
 -12   2  -8    3.05    0.59
 -13   2  -8   -0.46    0.44
 -14   2  -8   16.87    1.19
 -20   3   8   12.73    0.84
 -19  -3   8    2.91    0.64
 -19   3   8    3.13    0.48
 -18  -3   8   11.41    0.97
 -18   3   8   12.00    0.72
 -17  -3   8    7.30    0.77
 -17   3   8    8.57    0.62
 -16  -3   8   14.93    0.98
 -16   3   8   15.24    0.71
 -15  -3   8   19.35    1.05
 -15   3   8   22.49    0.78
 -14  -3   8    0.08    0.34
  14   3  -8   -0.13    0.25
 -14   3   8    0.03    0.20
 -14   3   8    0.19    0.19
 -13  -3   8    1.32    0.41
  13   3  -8    2.22    0.41
 -12  -3   8   37.36    1.28
  12   3  -8   35.58    1.23
 -11  -3   8    6.49    0.59
  11   3  -8    5.76    0.56
 -10  -3   8   23.69    0.97
  10   3  -8   21.12    0.89
  -9  -3   8    4.42    0.49
   9   3  -8    4.33    0.46
  -8  -3   8   -0.07    0.24
   8   3  -8    0.16    0.21
  -7  -3   8    0.44    0.26
   7   3  -8    0.66    0.26
  -6  -3   8    5.45    0.48
   6   3  -8    6.30    0.51
  -5  -3   8    0.49    0.26
   5   3  -8    0.28    0.22
  -4  -3   8   40.42    1.16
   4   3  -8   39.92    1.16
  -3  -3   8    1.12    0.29
   3   3  -8    1.26    0.27
  -2  -3   8    6.00    0.48
   2   3  -8    6.18    0.49
  -1  -3   8   22.74    0.84
   1   3  -8   22.22    0.83
   0  -3   8    9.23    0.57
   0   3  -8    9.10    0.57
   1  -3   8    0.81    0.27
   1   3   8    1.25    0.20
  -1   3  -8    1.22    0.31
   2  -3   8   28.76    0.99
  -2   3  -8   28.75    0.99
   2   3   8   27.74    0.78
   3  -3   8   43.83    1.30
   3   3   8   43.62    1.09
  -3   3  -8   45.35    1.31
   4  -3   8   12.94    0.73
  -4   3  -8   13.17    0.74
   5  -3   8    3.88    0.49
  -5   3  -8    3.53    0.46
   6  -3   8    0.41    0.31
  -6   3  -8    0.19    0.30
  -7   3  -8    6.98    0.67
  -8   3  -8    0.78    0.39
  -9   3  -8    4.06    0.61
 -10   3  -8    0.32    0.43
 -11   3  -8    0.06    0.44
 -12   3  -8    0.65    0.52
 -13   3  -8   -0.09    0.48
 -19   4   8    0.60    0.34
 -18   4   8    0.96    0.33
  15   4  -8    1.49    0.44
  14   4  -8    2.59    0.49
  13   4  -8    0.43    0.31
 -12  -4   8    1.04    0.43
  12   4  -8    0.36    0.31
 -11  -4   8    3.66    0.55
  11   4  -8    5.66    0.59
 -10  -4   8    4.42    0.57
  10   4  -8    4.55    0.54
  -9  -4   8    0.83    0.38
   9   4  -8    1.30    0.35
  -8  -4   8   -0.20    0.28
   8   4  -8   -0.20    0.25
  -7  -4   8    0.40    0.32
   7   4  -8   -0.53    0.21
  -6  -4   8   70.90    1.81
   6   4  -8   71.68    1.80
  -5  -4   8   16.87    0.83
   5   4  -8   16.86    0.80
  -4  -4   8   30.68    1.09
   4   4  -8   31.79    1.09
  -3  -4   8   38.84    1.25
   3   4  -8   40.70    1.24
  -2  -4   8    2.96    0.43
   2   4  -8    2.99    0.41
  -1  -4   8    2.40    0.41
   1   4  -8    2.04    0.37
   0  -4   8    8.89    0.64
   0   4  -8    9.65    0.64
  -1   4  -8    0.99    0.32
   2   4   8    6.01    0.40
  -2   4  -8    5.00    0.53
   3   4   8   43.13    1.10
  -3   4  -8   43.44    1.35
  -4   4  -8    1.79    0.40
  -5   4  -8    8.35    0.71
  -6   4  -8    0.04    0.34
  -7   4  -8   -0.32    0.32
  -8   4  -8    0.01    0.36
  -9   4  -8    0.26    0.39
 -10   4  -8    5.98    0.74
 -11   4  -8    0.43    0.47
 -12   4  -8    2.90    0.64
  14   5  -8    0.07    0.38
  13   5  -8    0.94    0.43
  12   5  -8    2.96    0.53
  11   5  -8    3.78    0.57
  10   5  -8    2.88    0.51
   9   5  -8    0.07    0.31
   8   5  -8   10.54    0.75
   7   5  -8    0.93    0.38
   6   5  -8    7.34    0.69
   5   5  -8    2.54    0.47
   4   5  -8   -0.10    0.31
   3   5  -8    0.91    0.36
   2   5  -8    0.12    0.30
   1   5  -8    0.57    0.32
   0   5  -8    1.09    0.35
  -1   5  -8    0.46    0.31
  -2   5  -8   -0.10    0.28
  -3   5  -8    6.84    0.65
  -4   5  -8   30.38    1.22
  -5   5  -8    0.05    0.34
  -6   5  -8    0.60    0.40
  -7   5  -8    0.14    0.38
  -8   5  -8    0.69    0.46
  -9   5  -8    0.29    0.43
 -10   5  -8    0.32    0.46
  13   6  -8    7.52    0.85
  12   6  -8    3.95    0.64
  11   6  -8    1.27    0.48
  10   6  -8    0.46    0.38
   9   6  -8    0.45    0.38
   8   6  -8    0.07    0.34
   7   6  -8    4.46    0.61
   6   6  -8    2.71    0.52
   5   6  -8   -0.21    0.33
   4   6  -8   -0.31    0.32
   3   6  -8   -0.02    0.33
   2   6  -8    4.04    0.56
   1   6  -8   -0.16    0.32
   0   6  -8    1.38    0.44
  -1   6  -8    0.90    0.39
  -2   6  -8    0.43    0.37
  -3   6  -8    1.06    0.40
  -4   6  -8    7.24    0.73
  -5   6  -8    0.83    0.43
  -6   6  -8   -0.10    0.39
   7   7  -8    2.08    0.55
   6   7  -8    0.75    0.46
   5   7  -8   -0.16    0.37
   4   7  -8    3.03    0.60
   3   7  -8    0.30    0.42
   2   7  -8    0.02    0.39
   1   7  -8   12.82    0.93
   0   7  -8    4.70    0.66
 -22   0   9   -0.38    0.45
 -21   0   9   -0.18    0.41
 -20   0   9    0.09    0.38
 -19   0   9   -0.19    0.36
 -18   0   9   -0.07    0.33
 -17   0   9    0.43    0.32
 -16   0   9   -0.02    0.27
 -15   0   9   -0.03    0.24
 -14   0   9    0.33    0.25
 -13   0   9   -0.11    0.19
  13   0  -9   -0.29    0.20
 -12   0   9   -0.23    0.17
 -12   0   9   -0.16    0.17
  12   0  -9   -0.15    0.16
 -11   0   9    0.00    0.16
  11   0  -9    0.05    0.18
 -11   0   9    0.07    0.18
  10   0  -9   -0.10    0.14
 -10   0   9   -0.12    0.16
 -10   0   9    0.03    0.16
  -9   0   9    0.26    0.17
   9   0  -9    0.01    0.14
  -9   0   9    0.05    0.14
  -8   0   9    0.06    0.14
   8   0  -9   -0.01    0.15
  -8   0   9   -0.08    0.13
   7   0  -9    0.04    0.15
  -7   0   9   -0.06    0.13
  -7   0   9   -0.02    0.14
  -6   0   9    0.08    0.15
   6   0  -9    0.05    0.15
  -6   0   9   -0.06    0.13
   5   0  -9    0.02    0.14
  -5   0   9    0.13    0.13
  -5   0   9   -0.19    0.12
  -4   0   9    0.04    0.12
  -4   0   9   -0.07    0.12
   4   0  -9    0.01    0.13
  -3   0   9    0.09    0.12
   3   0  -9    0.14    0.15
  -3   0   9   -0.11    0.12
  -2   0   9   -0.03    0.14
  -2   0   9    0.13    0.13
   2   0  -9   -0.13    0.14
  -1   0   9   -0.17    0.12
  -1   0   9   -0.12    0.14
   1   0  -9   -0.25    0.15
   0   0   9    0.07    0.14
   0   0  -9    0.16    0.17
   1   0   9    0.05    0.15
  -1   0  -9   -0.28    0.15
  -2   0  -9    0.21    0.20
   2   0   9    0.17    0.15
  -3   0  -9   -0.03    0.20
   3   0   9   -0.04    0.17
   4   0   9   -0.06    0.16
  -4   0  -9   -0.14    0.20
  -5   0  -9    0.20    0.25
   5   0   9   -0.05    0.18
   6   0   9   -0.10    0.21
  -6   0  -9   -0.06    0.26
  -7   0  -9    0.29    0.29
   7   0   9    0.38    0.25
  -8   0  -9    0.12    0.33
   8   0   9   -0.13    0.23
  -9   0  -9    0.30    0.35
   9   0   9   -0.18    0.24
 -10   0  -9    0.22    0.62
  10   0   9   -0.28    0.27
  11   0   9   -0.08    0.28
  12   0   9   -0.19    0.31
  13   0   9    0.16    0.39
  14   0   9   -0.25    0.41
 -22  -1   9    0.11    0.48
 -22   1   9   -0.86    0.39
 -21  -1   9    4.39    0.69
 -21   1   9    3.60    0.58
 -20  -1   9    3.20    0.60
 -20   1   9    4.05    0.58
 -19  -1   9   18.77    1.08
 -19   1   9   21.94    1.03
 -18  -1   9   40.41    1.45
 -18   1   9   40.25    1.33
 -17  -1   9    6.52    0.65
 -17   1   9    7.19    0.60
 -16  -1   9    4.46    0.55
 -16   1   9    4.80    0.49
 -15  -1   9    0.77    0.32
 -15   1   9    0.15    0.24
 -14  -1   9   -0.06    0.25
  14   1  -9    0.11    0.22
 -14   1   9    0.33    0.23
 -13  -1   9    0.39    0.27
  13   1  -9    0.49    0.24
 -13   1   9    0.72    0.24
 -13   1   9    0.40    0.20
 -12  -1   9    3.06    0.38
 -12   1   9    3.84    0.35
  12   1  -9    3.74    0.40
 -12   1   9    2.99    0.31
 -11  -1   9   77.59    1.77
 -11   1   9   76.36    1.59
  11   1  -9   77.20    1.75
 -11   1   9   77.65    1.59
 -10  -1   9    1.54    0.29
 -10   1   9    1.52    0.22
 -10   1   9    1.41    0.22
  10   1  -9    1.70    0.27
  -9  -1   9   25.49    0.83
  -9   1   9   25.45    0.68
   9   1  -9   24.96    0.82
  -9   1   9   26.61    0.69
  -8  -1   9    0.13    0.18
  -8   1   9    0.33    0.13
  -8   1   9    0.19    0.13
   8   1  -9    0.02    0.16
  -7  -1   9   57.31    1.33
  -7   1   9   57.47    1.14
   7   1  -9   58.51    1.33
  -7   1   9   58.73    1.15
  -6  -1   9   19.27    0.66
  -6   1   9   18.53    0.50
  -6   1   9   18.66    0.51
   6   1  -9   19.58    0.67
  -5  -1   9   63.49    1.40
   5   1  -9   63.78    1.40
  -5   1   9   62.69    1.20
  -5   1   9   61.71    1.19
  -4  -1   9    0.05    0.16
   4   1  -9    0.17    0.17
  -4   1   9   -0.07    0.10
  -4   1   9    0.10    0.11
  -3  -1   9   25.73    0.77
   3   1  -9   25.43    0.77
  -3   1   9   25.76    0.63
  -3   1   9   26.03    0.64
  -2  -1   9    3.39    0.34
   2   1  -9    3.04    0.33
  -2   1   9    3.12    0.25
  -2   1   9    3.45    0.27
  -1  -1   9    0.23    0.18
   1   1  -9    0.06    0.18
  -1   1   9    0.47    0.14
  -1   1   9    0.12    0.13
   0  -1   9   16.64    0.64
   0  -1  -9   16.72    0.59
   0   1  -9   17.20    0.66
   0   1   9   17.48    0.56
   0   1   9   17.03    0.56
  -1  -1  -9    0.11    0.19
   1  -1   9    0.36    0.20
   1   1   9    0.31    0.16
   1   1   9    0.21    0.14
  -1   1  -9    0.02    0.18
   2  -1   9   18.72    0.71
  -2  -1  -9   17.72    0.67
   2   1   9   17.99    0.64
  -2   1  -9   18.31    0.73
   2   1   9   18.31    0.64
   3  -1   9    2.07    0.32
  -3  -1  -9    2.06    0.32
   3   1   9    1.90    0.28
  -3   1  -9    2.23    0.34
   3   1   9    2.30    0.30
   4  -1   9   10.01    0.58
  -4  -1  -9    9.52    0.58
  -4   1  -9   10.45    0.62
   4   1   9   10.75    0.55
  -5  -1  -9   21.58    0.86
   5  -1   9   21.70    0.87
  -5   1  -9   23.67    0.92
   6  -1   9   10.27    0.65
  -6  -1  -9    8.06    0.61
  -6   1  -9   10.18    0.68
   7  -1   9    3.34    0.45
  -7   1  -9    2.97    0.47
   8  -1   9    9.17    0.67
  -8   1  -9    8.25    0.69
   9  -1   9   -0.24    0.25
  -9   1  -9   -0.25    0.34
  10  -1   9    0.15    0.31
 -10   1  -9    0.13    0.37
  11  -1   9    0.71    0.40
 -11   1  -9    0.89    0.45
  12  -1   9    1.51    0.47
 -12   1  -9    1.76    0.53
 -13   1  -9    1.76    0.66
 -21  -2   9    0.61    0.51
 -21   2   9    1.00    0.44
 -20  -2   9    2.02    0.58
 -20   2   9    2.53    0.51
 -19  -2   9    1.84    0.52
 -19   2   9    1.82    0.43
 -18  -2   9   10.59    0.87
 -18   2   9   10.04    0.71
 -17  -2   9    2.16    0.49
 -17   2   9    3.42    0.43
 -16  -2   9    4.76    0.59
 -16   2   9    3.88    0.42
 -15  -2   9    2.77    0.47
  15   2  -9    2.52    0.43
 -15   2   9    2.97    0.35
 -14  -2   9    5.41    0.58
 -14   2   9    4.09    0.38
  14   2  -9    4.64    0.52
 -14   2   9    4.53    0.44
 -13  -2   9    6.45    0.59
 -13   2   9    7.49    0.43
 -13   2   9    7.70    0.43
  13   2  -9    7.06    0.61
 -12  -2   9    1.70    0.37
 -12   2   9    1.07    0.21
  12   2  -9    1.02    0.31
 -12   2   9    1.32    0.21
 -11  -2   9   20.10    0.85
 -11   2   9   18.95    0.56
 -11   2   9   18.67    0.56
  11   2  -9   17.77    0.78
 -10  -2   9   44.06    1.26
  10   2  -9   43.90    1.24
  -9  -2   9   53.89    1.41
   9   2  -9   53.86    1.40
  -8  -2   9   37.76    1.11
   8   2  -9   35.66    1.07
  -7  -2   9   39.33    1.13
   7   2  -9   42.23    1.14
  -6  -2   9    3.50    0.38
   6   2  -9    3.23    0.36
  -5  -2   9   11.58    0.58
   5   2  -9   11.88    0.58
  -4  -2   9   -0.05    0.18
   4   2  -9    0.12    0.18
  -3  -2   9    1.78    0.29
   3   2  -9    1.13    0.24
  -2  -2   9   16.42    0.69
  -2   2   9   18.67    0.47
   2   2  -9   17.61    0.69
  -2   2   9   16.95    0.46
  -1  -2   9    2.95    0.35
  -1   2   9    3.37    0.25
   1   2  -9    2.86    0.35
  -1   2   9    3.23    0.24
   0  -2   9    0.63    0.23
   0   2   9    0.71    0.16
   0   2  -9    1.06    0.27
   0   2   9    0.75    0.17
   1  -2   9   10.41    0.58
   1   2   9   11.75    0.47
  -1   2  -9   11.44    0.61
   1   2   9   11.55    0.47
   2  -2   9    0.25    0.22
  -2   2  -9    0.24    0.22
   2   2   9    0.69    0.19
   2   2   9    0.76    0.20
   3  -2   9    8.24    0.56
   3   2   9    7.95    0.47
  -3   2  -9    9.17    0.60
   4  -2   9    2.90    0.41
  -4   2  -9    2.42    0.39
   5  -2   9   23.82    0.95
  -5   2  -9   26.76    1.02
   6  -2   9   14.41    0.78
  -6   2  -9   15.83    0.85
   7  -2   9    1.10    0.36
  -7   2  -9    0.52    0.35
   8  -2   9    0.77    0.32
  -8   2  -9    0.42    0.36
   9  -2   9    0.39    0.33
  -9   2  -9   -0.05    0.34
 -10   2  -9    6.72    0.73
 -11   2  -9    0.05    0.41
 -12   2  -9    5.96    0.78
 -13   2  -9    1.50    0.57
 -20  -3   9    3.84    0.72
 -20   3   9    3.35    0.51
 -19  -3   9   17.96    1.17
 -19   3   9   18.19    0.87
 -18  -3   9    0.42    0.46
 -18   3   9    0.93    0.32
 -17  -3   9   11.13    0.91
 -17   3   9   12.00    0.65
 -16  -3   9   17.68    1.06
 -16   3   9   18.72    0.73
 -15  -3   9    5.82    0.68
  15   3  -9    4.70    0.58
 -15   3   9    5.77    0.42
 -14  -3   9   28.30    1.18
  14   3  -9   25.96    1.10
 -13  -3   9    0.17    0.33
  13   3  -9    1.05    0.35
 -12  -3   9    7.36    0.67
  12   3  -9    7.44    0.64
 -11  -3   9   10.32    0.73
  11   3  -9   11.87    0.71
 -10  -3   9    8.25    0.65
  10   3  -9    7.17    0.60
  -9  -3   9    9.19    0.66
   9   3  -9   10.11    0.64
  -8  -3   9   42.62    1.30
   8   3  -9   43.83    1.28
  -7  -3   9   18.68    0.82
   7   3  -9   17.88    0.79
  -6  -3   9    0.05    0.25
   6   3  -9    0.01    0.21
  -5  -3   9   14.28    0.71
   5   3  -9   14.75    0.71
  -4  -3   9   10.82    0.64
   4   3  -9   10.88    0.62
  -3  -3   9   -0.23    0.21
   3   3  -9    0.18    0.21
  -2  -3   9    1.14    0.30
   2   3  -9    1.29    0.29
  -1  -3   9   19.21    0.81
   1   3  -9   17.93    0.78
   0  -3   9   24.62    0.92
   0   3   9   24.00    0.63
   0   3  -9   25.73    0.94
   0   3   9   25.29    0.65
   1  -3   9    4.31    0.45
   1   3   9    3.85    0.31
  -1   3  -9    4.38    0.47
   1   3   9    4.85    0.32
   2  -3   9   94.99    2.18
   2   3   9   95.18    1.89
  -2   3  -9   98.23    2.20
   3  -3   9    1.05    0.33
   3   3   9    1.21    0.26
  -3   3  -9    0.99    0.33
   4  -3   9   29.59    1.09
  -4   3  -9   29.13    1.10
   5  -3   9   29.52    1.11
  -5   3  -9   28.11    1.11
  -6   3  -9    3.81    0.52
  -7   3  -9   50.03    1.59
  -8   3  -9   21.27    1.09
  -9   3  -9   13.27    0.98
 -10   3  -9   12.93    0.98
 -11   3  -9    0.22    0.47
 -12   3  -9    0.37    0.49
  16   4  -9    8.39    0.83
  15   4  -9    9.17    0.83
  14   4  -9   53.64    1.72
 -13  -4   9    0.43    0.42
  13   4  -9   -0.20    0.32
 -12  -4   9    0.25    0.39
  12   4  -9    0.45    0.33
 -11  -4   9   22.60    1.07
  11   4  -9   21.31    1.02
 -10  -4   9    4.43    0.57
  10   4  -9    3.70    0.50
  -9  -4   9   20.40    0.99
   9   4  -9   20.11    0.93
  -8  -4   9    8.50    0.71
   8   4  -9    8.59    0.69
  -7  -4   9    2.10    0.42
   7   4  -9    2.91    0.46
  -6  -4   9  133.15    2.83
   6   4  -9  130.06    2.81
  -5  -4   9   27.35    1.06
   5   4  -9   27.72    1.04
  -4  -4   9   69.42    1.77
   4   4  -9   67.41    1.76
  -3  -4   9   33.09    1.16
   3   4  -9   32.20    1.15
  -2  -4   9   36.15    1.22
   2   4  -9   38.03    1.22
  -1  -4   9   69.98    1.81
   1   4  -9   72.06    1.82
   0  -4   9    3.17    0.46
   0   4  -9    2.32    0.40
  -1   4  -9   34.07    1.19
  -2   4  -9    4.48    0.50
   2   4   9    3.99    0.34
  -3   4  -9    2.96    0.47
  -4   4  -9   33.87    1.26
  -5   4  -9    5.12    0.60
  -6   4  -9   15.01    0.93
  -7   4  -9    0.79    0.43
  -8   4  -9   16.07    1.03
  -9   4  -9    4.95    0.69
 -10   4  -9   53.32    1.85
 -11   4  -9   -0.40    0.46
  15   5  -9    1.89    0.53
  14   5  -9   20.17    1.13
  13   5  -9    9.40    0.86
  12   5  -9    2.51    0.53
  11   5  -9    0.02    0.33
  10   5  -9   30.98    1.26
   9   5  -9    2.07    0.45
   8   5  -9    8.93    0.77
   7   5  -9    6.33    0.66
   6   5  -9    4.59    0.57
   5   5  -9    7.18    0.67
   4   5  -9    0.00    0.31
   3   5  -9    1.11    0.38
   2   5  -9    1.10    0.39
   1   5  -9    3.83    0.52
   0   5  -9    2.03    0.43
  -1   5  -9    2.82    0.48
  -2   5  -9   14.01    0.87
  -3   5  -9   -0.08    0.33
  -4   5  -9    6.15    0.67
  -5   5  -9    4.90    0.63
  -6   5  -9    2.31    0.50
  -7   5  -9    0.27    0.42
  -8   5  -9    0.21    0.46
  -9   5  -9    3.22    0.61
  13   6  -9    0.73    0.45
  12   6  -9    0.33    0.44
  11   6  -9    7.84    0.83
  10   6  -9    0.47    0.41
   9   6  -9    3.20    0.56
   8   6  -9    1.43    0.48
   7   6  -9   -0.08    0.34
   6   6  -9    0.66    0.39
   5   6  -9    2.51    0.52
   4   6  -9    4.45    0.62
   3   6  -9    0.85    0.40
   2   6  -9    0.08    0.33
   1   6  -9    4.70    0.62
   0   6  -9    0.21    0.37
  -1   6  -9    0.82    0.41
  -2   6  -9    0.75    0.40
  -3   6  -9    3.46    0.57
  -4   6  -9    0.50    0.42
  -5   6  -9    5.96    0.74
   6   7  -9   -0.28    0.39
   5   7  -9    0.31    0.45
   4   7  -9    0.37    0.46
   3   7  -9    3.14    0.61
   2   7  -9    0.25    0.44
 -22   0  10   15.54    1.09
 -21   0  10    2.74    0.56
 -20   0  10   14.78    0.97
 -19   0  10  105.23    2.55
 -18   0  10    3.19    0.52
 -17   0  10   16.40    0.86
 -16   0  10   15.15    0.78
 -15   0  10    0.48    0.28
 -14   0  10    3.66    0.42
 -13   0  10    7.01    0.50
  12   0 -10    0.27    0.22
 -12   0  10    0.62    0.23
 -12   0  10    0.47    0.23
  11   0 -10   50.49    1.23
 -11   0  10   48.70    1.22
 -11   0  10   48.88    1.23
 -10   0  10   17.43    0.64
  10   0 -10   17.52    0.64
 -10   0  10   18.03    0.66
  -9   0  10    0.17    0.16
  -9   0  10    0.09    0.16
   9   0 -10    0.11    0.17
  -8   0  10    7.35    0.40
  -8   0  10    7.43    0.41
   8   0 -10    7.81    0.42
  -7   0  10   21.14    0.65
  -7   0  10   19.47    0.63
   7   0 -10   20.07    0.65
  -6   0  10   38.61    0.95
  -6   0  10   38.96    0.94
   6   0 -10   38.44    0.96
  -5   0  10  162.81    2.89
  -5   0  10  160.82    2.87
   5   0 -10  161.62    2.89
  -4   0  10    5.28    0.34
   4   0 -10    5.22    0.36
  -4   0  10    5.17    0.34
  -3   0  10   89.01    1.76
  -3   0  10   88.81    1.77
   3   0 -10   89.56    1.78
  -2   0  10   76.28    1.58
  -2   0  10   76.34    1.58
   2   0 -10   76.96    1.60
  -1   0  10    7.92    0.42
   1   0 -10    7.54    0.44
  -1   0  10    7.52    0.42
   0   0  10   12.49    0.54
   0   0 -10   12.17    0.56
   1   0  10   20.25    0.70
  -1   0 -10   19.54    0.73
   2   0  10    0.50    0.19
  -2   0 -10    0.86    0.26
  -3   0 -10    2.12    0.34
   3   0  10    2.84    0.37
   4   0  10    6.93    0.57
  -4   0 -10    4.27    0.46
   5   0  10   79.95    1.90
  -5   0 -10   81.89    1.94
  -6   0 -10   14.97    0.81
   6   0  10   14.05    0.74
   7   0  10   17.05    0.84
  -7   0 -10   15.47    0.87
  -8   0 -10    2.71    0.66
   8   0  10    1.94    0.40
   9   0  10   11.65    0.80
  10   0  10   -0.24    0.26
  11   0  10    0.36    0.35
  12   0  10    0.93    0.40
  13   0  10    8.74    0.86
 -22  -1  10    0.25    0.52
 -22   1  10    1.76    0.50
 -21  -1  10    1.42    0.52
 -21   1  10    1.16    0.47
 -20  -1  10    9.32    0.86
 -20   1  10   12.24    0.86
 -19  -1  10   14.51    0.96
 -19   1  10   14.68    0.87
 -18  -1  10    0.09    0.36
 -18   1  10    0.42    0.31
 -17  -1  10    1.74    0.43
 -17   1  10    1.68    0.36
 -16  -1  10   27.14    1.09
 -16   1  10   27.12    0.98
 -15  -1  10    1.98    0.38
 -15   1  10    2.15    0.35
 -14  -1  10   20.65    0.89
 -14   1  10   19.46    0.76
 -13  -1  10   42.66    1.27
 -13   1  10   42.41    1.13
 -13   1  10   44.17    1.13
  13   1 -10   44.25    1.27
 -12  -1  10   -0.01    0.23
 -12   1  10    0.07    0.17
  12   1 -10    0.04    0.21
 -12   1  10    0.32    0.19
 -11  -1  10   56.18    1.44
 -11   1  10   56.22    1.26
 -11   1  10   57.38    1.26
  11   1 -10   56.96    1.42
 -10  -1  10   10.58    0.57
 -10   1  10   10.46    0.45
 -10   1  10   10.34    0.44
  10   1 -10   11.19    0.56
  -9  -1  10   31.21    0.95
  -9   1  10   31.13    0.78
  -9   1  10   30.68    0.77
   9   1 -10   30.91    0.94
  -8  -1  10   31.64    0.95
   8   1 -10   32.19    0.95
  -8   1  10   32.07    0.77
  -8   1  10   32.84    0.78
  -7  -1  10    3.72    0.37
  -7   1  10    2.83    0.23
  -7   1  10    3.06    0.24
   7   1 -10    3.48    0.35
  -6  -1  10   61.11    1.40
  -6   1  10   60.38    1.20
   6   1 -10   62.41    1.42
  -6   1  10   60.52    1.20
  -5  -1  10    0.90    0.22
  -5   1  10    0.73    0.15
  -5   1  10    0.99    0.16
   5   1 -10    0.41    0.19
  -4  -1  10    2.38    0.30
  -4   1  10    2.70    0.23
   4   1 -10    2.42    0.30
  -4   1  10    2.89    0.24
  -3  -1  10   40.06    1.06
   3   1 -10   41.28    1.07
  -3   1  10   41.19    0.92
  -3   1  10   39.34    0.90
  -2  -1  10    6.54    0.43
   2   1 -10    6.27    0.44
  -2   1  10    6.70    0.35
  -2   1  10    6.57    0.34
  -1  -1  10   29.19    0.88
   1  -1 -10   27.11    0.79
   1   1 -10   28.14    0.88
  -1   1  10   28.53    0.77
  -1   1  10   28.31    0.75
   0  -1  10   18.52    0.70
   0   1  10   18.53    0.61
   0   1  10   19.38    0.62
   0   1 -10   18.51    0.72
   1  -1  10   40.62    1.11
   1   1  10   39.11    1.01
   1   1  10   38.84    1.01
  -1   1 -10   38.71    1.11
  -2  -1 -10    0.57    0.24
   2  -1  10    0.10    0.20
  -2   1 -10   -0.10    0.22
   2   1  10    0.00    0.16
   2   1  10    0.15    0.17
  -3  -1 -10    0.11    0.22
   3  -1  10   -0.14    0.18
   3   1  10    0.22    0.24
   3   1  10   -0.13    0.15
  -3   1 -10   -0.07    0.23
  -4  -1 -10  104.46    2.32
   4  -1  10  109.72    2.34
   4   1  10  108.88    2.28
  -4   1 -10  105.15    2.34
   5  -1  10   71.37    1.79
   5   1  10   72.26    1.75
  -5   1 -10   68.27    1.78
   6  -1  10   13.63    0.74
  -6   1 -10   11.74    0.75
   6   1  10   10.97    0.67
   7  -1  10    3.58    0.48
  -7   1 -10    3.79    0.51
   7   1  10    4.22    0.51
   8  -1  10   14.16    0.84
  -8   1 -10   14.94    0.92
   9  -1  10    0.08    0.31
  -9   1 -10   -0.34    0.35
  10  -1  10    9.73    0.82
 -10   1 -10   10.96    0.90
  11  -1  10   15.10    0.97
 -11   1 -10   12.05    1.01
  12  -1  10    3.03    0.68
 -21  -2  10    0.04    0.51
 -21   2  10    0.37    0.40
 -20  -2  10   22.26    1.23
 -20   2  10   21.08    1.01
 -19  -2  10   24.95    1.25
 -19   2  10   24.21    1.01
 -18  -2  10    6.92    0.73
 -18   2  10    7.50    0.60
 -17  -2  10    2.07    0.48
 -17   2  10    2.52    0.37
 -16  -2  10   14.20    0.89
 -16   2  10   14.11    0.66
 -15  -2  10   10.13    0.79
 -15   2  10   10.12    0.55
  15   2 -10   11.72    0.75
 -14  -2  10   36.22    1.27
 -14   2  10   34.57    0.96
  14   2 -10   37.23    1.25
 -14   2  10   36.65    0.97
 -13  -2  10    1.22    0.36
 -13   2  10    1.27    0.24
 -13   2  10    1.78    0.24
  13   2 -10    1.74    0.36
 -12  -2  10   42.28    1.30
  12   2 -10   39.74    1.25
 -12   2  10   38.53    0.94
 -12   2  10   42.11    0.95
 -11  -2  10   12.53    0.70
  11   2 -10   13.00    0.68
 -11   2  10   12.40    0.43
 -10  -2  10    0.59    0.27
  10   2 -10    1.20    0.30
  -9  -2  10   11.33    0.64
   9   2 -10   12.08    0.63
  -8  -2  10    5.79    0.48
   8   2 -10    4.98    0.48
  -7  -2  10    1.44    0.29
   7   2 -10    1.78    0.31
  -6  -2  10    0.25    0.22
   6   2 -10    0.26    0.22
  -5  -2  10    2.58    0.36
   5   2 -10    2.29    0.32
  -4  -2  10   -0.16    0.17
   4   2 -10   -0.02    0.19
  -3  -2  10   33.79    1.01
   3   2 -10   33.44    1.01
  -2  -2  10    0.57    0.23
  -2   2  10    0.48    0.14
  -2   2  10    0.26    0.13
   2   2 -10    0.01    0.19
  -1  -2  10    0.22    0.20
  -1   2  10   -0.01    0.11
   1   2 -10    0.29    0.22
  -1   2  10    0.18    0.13
   0  -2  10   69.61    1.67
   0   2  10   72.56    1.46
   0   2  10   71.34    1.45
   0   2 -10   69.98    1.69
   1  -2  10    0.97    0.27
  -1   2 -10    0.86    0.28
   1   2  10    0.74    0.20
   1   2  10    0.66    0.18
   2  -2  10   22.72    0.88
  -2   2 -10   23.02    0.90
   2   2  10   22.16    0.74
   2   2  10   22.83    0.74
   3  -2  10    9.27    0.61
  -3   2 -10    8.52    0.62
   3   2  10    8.72    0.50
   4  -2  10   67.41    1.74
   4   2  10   67.60    1.61
  -4   2 -10   67.34    1.75
   5  -2  10    2.39    0.41
  -5   2 -10    2.76    0.44
   6  -2  10    6.43    0.63
  -6   2 -10    3.99    0.54
   7  -2  10    8.29    0.71
  -7   2 -10    7.28    0.70
   8  -2  10   37.01    1.35
  -8   2 -10   35.51    1.37
   9  -2  10    3.66    0.58
  -9   2 -10    3.99    0.60
 -10   2 -10    1.84    0.52
 -11   2 -10    2.40    0.60
 -12   2 -10    1.89    0.58
 -13   2 -10    2.03    0.62
 -20  -3  10    4.89    0.77
 -20   3  10    7.00    0.61
 -19  -3  10    4.78    0.74
 -19   3  10    4.05    0.49
 -18  -3  10   -0.43    0.41
 -18   3  10    0.23    0.27
 -17  -3  10    1.36    0.47
 -17   3  10    0.76    0.28
 -16  -3  10    1.44    0.48
  16   3 -10    1.26    0.41
 -15  -3  10    2.82    0.53
  15   3 -10    2.55    0.49
 -14  -3  10    3.25    0.52
  14   3 -10    3.21    0.51
 -13  -3  10    1.18    0.39
  13   3 -10    0.69    0.34
 -12  -3  10   18.08    0.94
  12   3 -10   18.15    0.91
 -11  -3  10    1.15    0.36
  11   3 -10    0.80    0.31
 -10  -3  10   16.77    0.85
  10   3 -10   16.80    0.83
  -9  -3  10    4.11    0.51
   9   3 -10    4.35    0.49
  -8  -3  10    3.54    0.45
   8   3 -10    3.73    0.46
  -7  -3  10    2.06    0.37
   7   3 -10    1.31    0.32
  -6  -3  10   82.47    1.95
   6   3 -10   84.07    1.97
  -5  -3  10    2.28    0.38
   5   3 -10    1.50    0.33
  -4  -3  10    0.44    0.27
   4   3 -10    1.22    0.31
  -3  -3  10    0.12    0.25
   3   3 -10    0.03    0.22
  -2  -3  10   11.68    0.66
   2   3 -10   13.26    0.68
  -1  -3  10    3.17    0.42
   1   3 -10    2.95    0.43
   0  -3  10    6.35    0.55
   0   3 -10    8.15    0.62
   0   3  10    6.96    0.35
   1  -3  10    3.12    0.44
   1   3  10    3.72    0.30
  -1   3 -10    3.52    0.46
   1   3  10    4.05    0.33
   2  -3  10    7.13    0.61
  -2   3 -10    7.46    0.62
   2   3  10    7.35    0.42
   2   3  10    7.56    0.44
   3  -3  10    0.06    0.28
  -3   3 -10   -0.34    0.25
   4  -3  10    5.35    0.58
  -4   3 -10    4.67    0.55
   5  -3  10    7.71    0.68
  -5   3 -10    8.65    0.73
  -6   3 -10    0.56    0.38
  -7   3 -10    4.03    0.58
  -8   3 -10    8.07    0.80
  -9   3 -10    0.39    0.45
 -10   3 -10   32.11    1.44
 -11   3 -10    0.85    0.52
  16   4 -10   -0.02    0.35
  15   4 -10    0.53    0.37
 -14  -4  10    3.28    0.61
  14   4 -10    1.66    0.48
 -13  -4  10    0.42    0.43
  13   4 -10    0.41    0.34
 -12  -4  10    0.27    0.39
  12   4 -10    0.34    0.33
 -11  -4  10    3.13    0.53
  11   4 -10    2.41    0.47
 -10  -4  10    0.45    0.35
  10   4 -10    0.55    0.31
  -9  -4  10    2.11    0.46
   9   4 -10    2.51    0.45
  -8  -4  10    0.49    0.34
   8   4 -10   -0.14    0.26
  -7  -4  10    0.61    0.33
   7   4 -10    0.94    0.33
  -6  -4  10   61.99    1.71
   6   4 -10   61.42    1.68
  -5  -4  10    0.59    0.34
   5   4 -10    0.71    0.34
  -4  -4  10   -0.17    0.29
   4   4 -10    0.32    0.29
  -3  -4  10    6.89    0.63
   3   4 -10    8.22    0.65
  -2  -4  10   19.24    0.91
   2   4 -10   21.37    0.93
  -1  -4  10   -0.17    0.30
   1   4 -10    0.08    0.29
   0  -4  10    5.33    0.83
   0   4 -10    4.25    0.51
  -1   4 -10   10.93    0.75
   2   4  10   27.04    0.80
   2   4  10   26.43    0.78
  -2   4 -10   29.44    1.14
  -3   4 -10    6.48    0.66
  -4   4 -10    0.62    0.38
  -5   4 -10    0.34    0.36
  -6   4 -10    1.58    0.49
  -7   4 -10    1.16    0.47
  -8   4 -10   -0.42    0.36
  -9   4 -10    0.60    0.48
 -10   4 -10    1.12    0.52
  16   5 -10    0.48    0.45
  15   5 -10    4.16    0.67
  14   5 -10    7.71    0.81
  13   5 -10    3.10    0.57
  12   5 -10    0.04    0.34
  11   5 -10    1.00    0.44
  10   5 -10    9.19    0.80
   9   5 -10    0.43    0.35
   8   5 -10    2.45    0.49
   7   5 -10    2.38    0.48
   6   5 -10   13.40    0.85
   5   5 -10    3.97    0.55
   4   5 -10   21.76    1.03
   3   5 -10   -0.26    0.30
   2   5 -10    3.69    0.55
   1   5 -10    1.83    0.44
   0   5 -10    0.28    0.33
  -1   5 -10    1.86    0.46
  -2   5 -10    0.42    0.37
  -3   5 -10    0.59    0.40
  -4   5 -10    5.29    0.66
  -5   5 -10    4.42    0.63
  -6   5 -10    2.49    0.55
  -7   5 -10    3.10    0.60
  -8   5 -10    7.74    0.85
  13   6 -10    9.37    0.94
  12   6 -10    5.98    0.78
  11   6 -10    7.35    0.81
  10   6 -10   11.57    0.98
   9   6 -10    5.06    0.70
   8   6 -10   18.78    1.08
   7   6 -10    0.43    0.43
   6   6 -10    0.15    0.39
   5   6 -10    2.95    0.56
   4   6 -10    1.09    0.42
   3   6 -10    7.51    0.74
   2   6 -10    0.10    0.38
   1   6 -10    0.90    0.44
   0   6 -10   17.17    1.04
  -1   6 -10    2.35    0.52
  -2   6 -10   10.24    0.86
  -3   6 -10    1.45    0.48
  -4   6 -10    0.69    0.47
 -22   0  11   -0.23    0.42
 -21   0  11    0.31    0.40
 -20   0  11   -0.28    0.36
 -19   0  11   -0.21    0.33
 -18   0  11   -0.14    0.29
 -17   0  11   -0.26    0.27
 -16   0  11   -0.14    0.26
 -15   0  11    0.01    0.24
 -14   0  11    0.22    0.23
 -13   0  11   -0.14    0.20
 -12   0  11    0.31    0.21
 -12   0  11    0.19    0.20
  11   0 -11    0.34    0.19
 -11   0  11    0.29    0.19
 -11   0  11    0.00    0.16
 -10   0  11   -0.06    0.17
  10   0 -11   -0.28    0.15
 -10   0  11   -0.03    0.16
  -9   0  11    0.10    0.16
   9   0 -11   -0.12    0.16
  -9   0  11   -0.01    0.15
   8   0 -11   -0.01    0.16
  -8   0  11   -0.06    0.15
  -8   0  11   -0.01    0.14
  -7   0  11   -0.13    0.13
  -7   0  11   -0.17    0.13
   7   0 -11    0.23    0.17
   6   0 -11    0.10    0.17
  -6   0  11   -0.02    0.14
  -6   0  11    0.05    0.15
   5   0 -11    0.04    0.15
  -5   0  11    0.13    0.15
  -5   0  11    0.10    0.14
   4   0 -11   -0.18    0.16
  -4   0  11   -0.20    0.12
  -4   0  11    0.10    0.15
  -3   0  11   -0.31    0.12
   3   0 -11   -0.23    0.17
  -3   0  11   -0.13    0.14
  -2   0  11    0.10    0.15
   2   0 -11   -0.02    0.18
  -2   0  11   -0.02    0.15
  -1   0  11   -0.15    0.13
   1   0 -11   -0.12    0.18
   0   0 -11    0.07    0.20
   0   0  11   -0.08    0.15
   1   0  11    0.07    0.16
  -1   0 -11    0.17    0.22
   2   0  11   -0.10    0.17
  -2   0 -11    0.00    0.20
  -3   0 -11   -0.22    0.22
   3   0  11   -0.07    0.19
   4   0  11    0.02    0.21
  -4   0 -11   -0.04    0.28
   5   0  11    0.00    0.22
  -5   0 -11    0.13    0.31
   6   0  11   -0.21    0.22
   7   0  11    0.06    0.26
   8   0  11    0.11    0.30
   9   0  11   -0.06    0.28
  10   0  11    0.09    0.34
  11   0  11   -0.02    0.33
  12   0  11    0.51    0.40
 -22  -1  11    6.33    0.78
 -22   1  11    5.75    0.69
 -21  -1  11    2.51    0.58
 -21   1  11    3.33    0.55
 -20  -1  11    0.03    0.41
 -20   1  11   -0.10    0.34
 -19  -1  11    5.39    0.65
 -19   1  11    4.75    0.56
 -18  -1  11    1.10    0.41
 -18   1  11    1.70    0.38
 -17  -1  11    4.91    0.59
 -17   1  11    5.08    0.52
 -16  -1  11    5.01    0.55
 -16   1  11    5.77    0.51
 -15  -1  11    6.06    0.58
 -15   1  11    5.73    0.48
 -14  -1  11    1.21    0.35
 -14   1  11    2.46    0.34
 -13  -1  11   55.36    1.47
 -13   1  11   54.35    1.30
  13   1 -11   53.80    1.49
 -13   1  11   52.34    1.29
 -12  -1  11    0.76    0.28
  12   1 -11    0.94    0.28
 -12   1  11    0.90    0.21
 -12   1  11    1.18    0.24
 -11  -1  11    4.72    0.45
 -11   1  11    4.97    0.36
  11   1 -11    4.83    0.44
 -11   1  11    4.85    0.34
 -10  -1  11    0.00    0.19
 -10   1  11    0.02    0.14
  10   1 -11    0.04    0.20
 -10   1  11    0.06    0.14
  -9  -1  11    3.46    0.38
  -9   1  11    4.05    0.31
  -9   1  11    4.40    0.33
   9   1 -11    4.74    0.42
  -8  -1  11    4.27    0.39
   8   1 -11    4.67    0.43
  -8   1  11    3.98    0.30
  -8   1  11    3.81    0.28
  -7  -1  11    3.70    0.39
  -7   1  11    3.80    0.28
   7   1 -11    3.27    0.37
  -7   1  11    3.21    0.27
  -6  -1  11    0.69    0.22
  -6   1  11    1.25    0.19
   6   1 -11    1.22    0.26
  -6   1  11    0.78    0.15
  -5  -1  11  118.32    2.34
  -5   1  11  117.93    2.13
   5   1 -11  116.56    2.34
  -5   1  11  117.86    2.12
  -4  -1  11    8.74    0.49
  -4   1  11    8.31    0.38
   4   1 -11    8.42    0.49
  -4   1  11    8.65    0.38
  -3  -1  11    0.79    0.24
  -3   1  11    1.38    0.20
   3   1 -11    0.55    0.23
  -3   1  11    0.99    0.19
  -2  -1  11   14.87    0.62
   2   1 -11   14.08    0.63
  -2   1  11   12.99    0.50
  -2   1  11   12.62    0.50
  -1  -1  11   21.62    0.78
   1  -1 -11   21.33    0.72
  -1   1  11   21.28    0.67
   1   1 -11   22.10    0.80
  -1   1  11   21.76    0.68
   0  -1  11    1.09    0.27
   0  -1 -11    1.00    0.25
   0   1  11    1.03    0.21
   0   1 -11    0.73    0.26
   0   1  11    0.95    0.21
  -1  -1 -11   10.26    0.57
   1  -1  11    9.76    0.57
   1   1  11   11.58    0.53
  -1   1 -11   12.06    0.64
   1   1  11   10.38    0.51
   2  -1  11   12.88    0.66
  -2   1 -11   13.54    0.70
   2   1  11   13.21    0.60
   3  -1  11    4.77    0.49
   3   1  11    5.33    0.46
  -3   1 -11    5.36    0.53
   4  -1  11   13.23    0.73
   4   1  11   14.11    0.69
  -4   1 -11   15.59    0.80
   5  -1  11    2.69    0.42
   5   1  11    2.97    0.42
  -5   1 -11    3.06    0.45
   6  -1  11   -0.19    0.24
  -6   1 -11   -0.14    0.28
   6   1  11   -0.22    0.21
   7  -1  11   10.54    0.73
  -7   1 -11    9.52    0.77
   7   1  11   10.59    0.71
   8  -1  11    1.41    0.41
   8   1  11    1.01    0.36
  -8   1 -11    1.34    0.44
   9  -1  11   11.42    0.83
   9   1  11   13.82    0.87
  -9   1 -11   11.76    0.96
  10  -1  11    2.77    0.54
  10   1  11    2.15    0.47
  11  -1  11    0.60    0.40
  11   1  11    0.79    0.41
  12   1  11    0.34    0.39
 -21  -2  11   11.89    1.04
 -21   2  11   10.40    0.78
 -20  -2  11    0.15    0.47
 -20   2  11    1.10    0.39
 -19  -2  11   24.37    1.26
 -19   2  11   26.82    1.02
 -18  -2  11    7.73    0.77
 -18   2  11    7.22    0.58
 -17  -2  11    0.43    0.37
 -17   2  11    0.58    0.27
 -16  -2  11    8.48    0.76
 -16   2  11    9.17    0.55
 -15  -2  11    0.97    0.40
 -15   2  11    0.70    0.24
 -14  -2  11    5.05    0.57
 -14   2  11    5.69    0.41
 -14   2  11    5.53    0.40
  14   2 -11    6.76    0.63
 -13  -2  11    3.99    0.52
  13   2 -11    3.90    0.48
 -13   2  11    4.29    0.33
 -13   2  11    4.98    0.36
 -12  -2  11    0.92    0.33
 -12   2  11    1.17    0.20
 -12   2  11    1.19    0.19
  12   2 -11    1.04    0.30
 -11  -2  11   61.08    1.61
  11   2 -11   60.99    1.60
 -10  -2  11    7.75    0.60
  10   2 -11    7.71    0.56
  -9  -2  11    8.77    0.60
   9   2 -11    8.14    0.56
  -8  -2  11   34.88    1.09
   8   2 -11   33.24    1.06
  -7  -2  11   39.41    1.16
   7   2 -11   38.78    1.16
  -6  -2  11   16.34    0.72
   6   2 -11   16.01    0.72
  -5  -2  11   17.18    0.73
   5   2 -11   15.67    0.70
  -4  -2  11   13.07    0.64
   4   2 -11   12.56    0.64
  -3  -2  11    2.78    0.38
  -3   2  11    2.81    0.23
   3   2 -11    3.14    0.38
  -3   2  11    3.01    0.24
  -2  -2  11    0.92    0.27
  -2   2  11    0.77    0.16
   2   2 -11    0.62    0.26
  -2   2  11    1.21    0.19
  -1  -2  11   60.86    1.53
  -1   2  11   59.73    1.27
   1   2 -11   61.28    1.54
  -1   2  11   58.90    1.26
   0  -2  11   32.29    1.05
   0   2  11   32.17    0.85
   0   2 -11   30.95    1.06
   0   2  11   32.60    0.87
   1  -2  11   24.59    0.92
   1   2  11   23.31    0.74
  -1   2 -11   23.67    0.93
   1   2  11   22.22    0.74
   2  -2  11    1.58    0.34
   2   2  11    1.70    0.28
  -2   2 -11    1.75    0.36
   3  -2  11   25.22    0.99
  -3   2 -11   24.60    1.01
   3   2  11   25.02    0.85
   4  -2  11   19.42    0.90
  -4   2 -11   19.63    0.93
   4   2  11   20.06    0.80
   5  -2  11   46.20    1.42
  -5   2 -11   42.50    1.41
   5   2  11   42.38    1.28
   6  -2  11    8.97    0.71
   6   2  11    8.72    0.63
  -6   2 -11    8.51    0.72
   7  -2  11    0.20    0.30
   7   2  11    0.57    0.30
  -7   2 -11    0.61    0.40
   8  -2  11   10.46    0.88
  -8   2 -11    7.83    0.79
  -9   2 -11    3.02    0.60
 -10   2 -11   -0.02    0.45
 -11   2 -11    0.60    0.52
 -12   2 -11    0.86    0.63
 -20  -3  11    1.01    0.57
 -20   3  11    0.81    0.35
 -19  -3  11    0.27    0.50
 -19   3  11    0.97    0.32
 -18  -3  11    4.47    0.70
 -18   3  11    4.74    0.45
 -17  -3  11    0.87    0.48
 -17   3  11    0.83    0.27
 -16  -3  11    0.48    0.42
 -15  -3  11   28.65    1.24
  15   3 -11   29.14    1.22
 -14  -3  11    8.67    0.77
  14   3 -11   10.88    0.85
 -13  -3  11    1.32    0.43
  13   3 -11    0.51    0.32
 -12  -3  11    8.06    0.69
  12   3 -11    8.37    0.71
 -11  -3  11   18.23    0.91
  11   3 -11   19.29    0.91
 -10  -3  11   19.26    0.92
  10   3 -11   18.01    0.88
  -9  -3  11    4.44    0.52
   9   3 -11    3.62    0.48
  -8  -3  11   47.31    1.40
   8   3 -11   44.95    1.38
  -7  -3  11    4.08    0.49
   7   3 -11    4.55    0.49
  -6  -3  11   12.47    0.72
   6   3 -11   12.77    0.70
  -5  -3  11   43.06    1.31
   5   3 -11   44.61    1.32
  -4  -3  11   -0.10    0.24
   4   3 -11   -0.10    0.24
  -3  -3  11   33.96    1.13
   3   3 -11   33.68    1.13
  -2  -3  11    5.44    0.53
   2   3 -11    4.35    0.47
  -1  -3  11    0.26    0.26
   1   3 -11    0.60    0.29
   0  -3  11   24.43    0.97
   0   3  11   23.95    0.69
   0   3 -11   25.54    0.99
   0   3  11   23.40    0.67
   1  -3  11   20.09    0.90
  -1   3 -11   20.36    0.92
   1   3  11   19.18    0.64
   1   3  11   19.62    0.66
   2  -3  11   14.21    0.79
  -2   3 -11   15.02    0.83
   2   3  11   15.03    0.60
   3  -3  11    5.38    0.56
  -3   3 -11    6.42    0.62
   3   3  11    5.69    0.46
   4  -3  11    2.32    0.44
  -4   3 -11    1.75    0.43
   4   3  11    2.39    0.35
   5  -3  11    1.93    0.43
  -5   3 -11    1.73    0.44
  -6   3 -11    0.47    0.40
  -7   3 -11    0.33    0.40
  -8   3 -11    1.43    0.51
  -9   3 -11   10.43    0.93
 -10   3 -11    0.10    0.50
 -11   3 -11   12.69    1.10
  17   4 -11    3.86    0.72
  16   4 -11    6.97    0.76
 -15  -4  11   -0.86    0.39
  15   4 -11    0.39    0.38
 -14  -4  11    1.39    0.51
  14   4 -11    0.84    0.44
 -13  -4  11    2.69    0.55
  13   4 -11    2.89    0.52
 -12  -4  11    8.92    0.80
  12   4 -11    7.75    0.72
 -11  -4  11   15.43    0.96
  11   4 -11   17.53    0.94
 -10  -4  11    1.07    0.40
  10   4 -11    0.74    0.37
  -9  -4  11   20.80    1.03
   9   4 -11   20.12    0.98
  -8  -4  11    7.04    0.67
   8   4 -11    6.56    0.64
  -7  -4  11   26.60    1.12
   7   4 -11   28.25    1.12
  -6  -4  11   35.43    1.27
   6   4 -11   37.82    1.28
  -5  -4  11    4.58    0.56
   5   4 -11    5.27    0.57
  -4  -4  11    2.77    0.47
   4   4 -11    3.27    0.48
  -3  -4  11    0.86    0.36
   3   4 -11    0.93    0.35
  -2  -4  11    0.98    0.37
   2   4 -11    0.45    0.31
  -1  -4  11    7.07    0.66
   1   4 -11    6.87    0.63
   0   4 -11   17.90    0.91
  -1   4 -11    6.60    0.64
   2   4  11    0.23    0.17
  -2   4 -11    0.46    0.33
   3   4  11    3.76    0.38
  -3   4 -11    4.27    0.58
   4   4  11    1.66    0.29
  -4   4 -11    0.83    0.44
  -5   4 -11   13.57    0.94
  -6   4 -11   15.53    1.04
  -7   4 -11   -0.06    0.43
  -8   4 -11    6.55    0.79
  -9   4 -11    6.92    0.85
  16   5 -11    2.10    0.56
  15   5 -11    0.74    0.46
  14   5 -11    5.09    0.71
  13   5 -11    1.39    0.47
  12   5 -11    2.72    0.55
  11   5 -11    4.49    0.64
  10   5 -11   -0.16    0.33
   9   5 -11    2.24    0.52
   8   5 -11   15.03    0.94
   7   5 -11    0.59    0.38
   6   5 -11   39.72    1.43
   5   5 -11   30.11    1.22
   4   5 -11    3.70    0.56
   3   5 -11   12.35    0.85
   2   5 -11    1.37    0.42
   1   5 -11    1.32    0.40
   0   5 -11   55.55    1.73
  -1   5 -11   32.74    1.33
  -2   5 -11    3.42    0.57
  -3   5 -11    8.24    0.79
  -4   5 -11    3.47    0.61
   4   5  11    3.16    0.36
  -5   5 -11    1.99    0.53
  -6   5 -11    1.01    0.50
  -7   5 -11    2.40    0.59
  12   6 -11    1.82    0.55
  11   6 -11   14.31    1.12
  10   6 -11   16.42    1.08
   9   6 -11   19.91    1.14
   8   6 -11    0.63    0.47
   7   6 -11   -0.25    0.40
   6   6 -11    1.90    0.53
   5   6 -11    2.36    0.54
   4   6 -11    3.06    0.59
   3   6 -11    6.43    0.73
   2   6 -11    0.95    0.45
   1   6 -11    5.27    0.70
   0   6 -11    2.14    0.54
  -1   6 -11   18.68    1.11
  -2   6 -11    0.38    0.43
  -3   6 -11    9.11    0.90
 -22   0  12    6.24    0.74
 -21   0  12   15.18    1.01
 -20   0  12   42.47    1.50
 -19   0  12    0.16    0.35
 -18   0  12    5.69    0.60
 -17   0  12   13.40    0.78
 -16   0  12    0.94    0.33
 -15   0  12   21.83    0.88
 -14   0  12   56.97    1.47
 -13   0  12  251.61    4.53
 -12   0  12    6.51    0.50
 -11   0  12    0.40    0.19
 -11   0  12    0.03    0.19
 -10   0  12   73.93    1.61
  10   0 -12   73.25    1.65
 -10   0  12   72.59    1.61
  -9   0  12    0.78    0.21
  -9   0  12    0.53    0.20
   9   0 -12    0.83    0.24
   8   0 -12   37.06    1.01
  -8   0  12   37.76    1.00
  -8   0  12   36.83    0.98
   7   0 -12    1.17    0.27
  -7   0  12    0.67    0.19
  -7   0  12    0.97    0.21
   6   0 -12    3.68    0.37
  -6   0  12    4.14    0.36
  -6   0  12    3.11    0.32
  -5   0  12  160.07    2.94
  -5   0  12  159.32    2.92
   5   0 -12  159.22    2.95
   4   0 -12    7.22    0.46
  -4   0  12    7.57    0.44
  -4   0  12    9.14    0.46
  -3   0  12   95.29    1.92
   3   0 -12   89.52    1.92
  -3   0  12   94.88    1.93
  -2   0  12    4.42    0.40
   2   0 -12    4.14    0.41
  -2   0  12    4.24    0.40
   1   0 -12   74.42    1.68
  -1   0  12   73.31    1.65
   0   0 -12   27.00    0.90
   0   0  12   25.48    0.86
   1   0  12   10.08    0.57
  -1   0 -12   10.88    0.63
  -2   0 -12   22.46    0.88
   2   0  12   21.46    0.82
  -3   0 -12    6.24    0.56
   3   0  12    4.83    0.50
   4   0  12   18.83    0.84
   5   0  12   -0.36    0.20
   6   0  12   38.24    1.31
   7   0  12   57.08    1.71
   8   0  12    0.15    0.30
   9   0  12   30.75    1.30
  10   0  12   35.13    1.45
  11   0  12   22.90    1.22
  12   0  12    0.34    0.44
 -22  -1  12    0.18    0.46
 -22   1  12    0.50    0.44
 -21  -1  12   28.39    1.34
 -21   1  12   29.94    1.24
 -20  -1  12    4.95    0.66
 -20   1  12    4.50    0.57
 -19  -1  12    2.76    0.54
 -19   1  12    4.21    0.53
 -18  -1  12   13.02    0.88
 -18   1  12   15.06    0.81
 -17  -1  12    0.03    0.31
 -17   1  12    0.00    0.26
 -16  -1  12   10.23    0.73
 -16   1  12    9.20    0.61
 -15  -1  12    3.90    0.50
 -15   1  12    4.04    0.42
 -14  -1  12   11.01    0.69
 -14   1  12    9.73    0.54
 -13  -1  12    3.38    0.45
 -13   1  12    3.61    0.35
 -13   1  12    3.73    0.37
 -12  -1  12    1.91    0.36
 -12   1  12    1.87    0.27
  12   1 -12    1.92    0.34
 -12   1  12    1.48    0.24
 -11  -1  12   27.16    0.94
 -11   1  12   26.22    0.76
 -11   1  12   26.64    0.78
  11   1 -12   26.03    0.93
 -10  -1  12    0.13    0.20
 -10   1  12    0.14    0.15
  10   1 -12   -0.01    0.20
 -10   1  12   -0.04    0.14
  -9  -1  12   30.77    0.99
  -9   1  12   30.78    0.81
  -9   1  12   30.91    0.80
   9   1 -12   31.68    1.00
  -8  -1  12    0.83    0.26
  -8   1  12    1.19    0.19
  -8   1  12    1.35    0.20
   8   1 -12    1.35    0.30
  -7  -1  12    6.31    0.50
   7   1 -12    6.55    0.50
  -7   1  12    6.13    0.34
  -7   1  12    6.20    0.33
  -6  -1  12   63.68    1.50
  -6   1  12   62.68    1.29
   6   1 -12   63.52    1.50
  -6   1  12   62.81    1.30
  -5  -1  12   13.00    0.61
  -5   1  12   13.28    0.49
   5   1 -12   13.40    0.62
  -5   1  12   13.39    0.48
  -4  -1  12    8.18    0.50
  -4   1  12    7.12    0.38
   4   1 -12    7.80    0.50
  -4   1  12    7.65    0.38
  -3  -1  12    0.56    0.22
  -3   1  12    0.36    0.16
   3   1 -12    0.16    0.21
  -3   1  12    0.17    0.15
  -2  -1  12    4.60    0.43
  -2   1  12    4.37    0.36
  -2   1  12    4.77    0.34
   2   1 -12    4.80    0.45
  -1  -1  12   -0.01    0.18
  -1   1  12   -0.26    0.13
   1   1 -12   -0.14    0.21
  -1   1  12    0.15    0.16
   0  -1  12   17.84    0.75
   0   1  12   18.30    0.68
   0   1  12   18.43    0.67
   0   1 -12   17.27    0.77
   1  -1  12   35.30    1.11
   1   1  12   36.23    1.02
  -1   1 -12   34.60    1.13
   2  -1  12    3.16    0.42
  -2   1 -12    2.11    0.39
   2   1  12    1.96    0.32
   3  -1  12   58.79    1.59
   3   1  12   58.86    1.50
  -3   1 -12   57.16    1.60
   4  -1  12    9.01    0.63
   4   1  12    8.38    0.58
  -4   1 -12    7.37    0.66
   5  -1  12    8.40    0.69
   5   1  12    8.42    0.68
  -5   1 -12    7.24    0.67
   6  -1  12   11.03    0.75
  -6   1 -12   11.92    0.83
   6   1  12   11.37    0.72
   7  -1  12   -0.10    0.28
   7   1  12    0.27    0.28
  -7   1 -12    0.21    0.56
   8  -1  12    2.35    0.48
   8   1  12    2.81    0.49
   9  -1  12    0.52    0.35
   9   1  12    0.02    0.30
  10  -1  12    8.44    0.89
  10   1  12    8.63    0.84
  11  -1  12    0.71    0.43
  11   1  12    0.43    0.40
 -21  -2  12    7.54    0.86
 -21   2  12    7.34    0.66
 -20  -2  12    0.33    0.47
 -20   2  12    0.54    0.34
 -19  -2  12    1.50    0.51
 -19   2  12    0.87    0.34
 -18  -2  12    0.04    0.39
 -18   2  12    0.56    0.28
 -17  -2  12    2.42    0.52
 -17   2  12    2.39    0.36
 -16  -2  12    1.50    0.45
 -16   2  12    1.29    0.28
 -15  -2  12    4.85    0.58
 -15   2  12    4.00    0.38
 -14  -2  12    0.62    0.36
 -14   2  12    0.76    0.21
 -14   2  12    0.60    0.20
 -13  -2  12    1.75    0.40
  13   2 -12    1.25    0.34
 -13   2  12    1.28    0.21
 -12  -2  12   21.09    0.93
  12   2 -12   22.25    0.92
 -11  -2  12   51.73    1.47
  11   2 -12   50.27    1.45
 -10  -2  12  103.79    2.31
  10   2 -12  101.38    2.29
  -9  -2  12    2.90    0.42
   9   2 -12    2.72    0.42
  -8  -2  12   17.66    0.79
   8   2 -12   17.63    0.78
  -7  -2  12    0.56    0.26
   7   2 -12    0.55    0.26
  -6  -2  12    0.37    0.26
   6   2 -12   -0.14    0.20
  -5  -2  12    3.20    0.40
   5   2 -12    3.51    0.42
  -4  -2  12    1.45    0.30
   4   2 -12    1.99    0.36
  -4   2  12    1.33    0.17
  -3  -2  12   53.58    1.41
   3   2 -12   50.42    1.39
  -3   2  12   51.20    1.09
  -3   2  12   52.42    1.09
  -2  -2  12   14.83    0.71
  -2   2  12   12.38    0.48
   2   2 -12   13.38    0.69
  -2   2  12   12.97    0.49
  -1  -2  12   12.84    0.69
  -1   2  12   13.11    0.52
   1   2 -12   14.66    0.73
  -1   2  12   13.52    0.53
   0  -2  12   35.58    1.12
   0   2 -12   32.54    1.12
   0   2  12   32.18    0.91
   0   2  12   31.79    0.89
   1  -2  12   41.73    1.27
  -1   2 -12   40.60    1.29
   1   2  12   39.63    1.06
   2  -2  12    0.57    0.30
  -2   2 -12    0.33    0.28
   2   2  12    0.06    0.19
   3  -2  12    3.69    0.48
  -3   2 -12    3.71    0.50
   3   2  12    3.78    0.41
   4  -2  12    1.42    0.38
   4   2  12    1.06    0.28
  -4   2 -12    1.05    0.38
   5  -2  12   -0.22    0.27
   5   2  12   -0.02    0.22
  -5   2 -12    0.07    0.33
   6  -2  12    0.64    0.36
  -6   2 -12   -0.50    0.31
   6   2  12   -0.02    0.23
   7  -2  12   -0.40    0.29
   7   2  12    0.24    0.30
  -7   2 -12    0.01    0.38
   8  -2  12    6.11    0.73
  -8   2 -12    5.56    0.72
   8   2  12    6.84    0.71
  -9   2 -12    6.12    0.79
   9   2  12    7.04    0.73
 -10   2 -12    0.40    0.61
  10   2  12    0.96    0.42
  11   2  12    3.02    0.61
 -20  -3  12    0.91    0.57
 -20   3  12    0.44    0.32
 -19  -3  12    1.27    0.55
 -19   3  12    1.22    0.33
 -18  -3  12   -0.76    0.40
 -17  -3  12    7.02    0.79
 -16  -3  12   20.36    1.13
 -15  -3  12    4.43    0.62
  15   3 -12    5.88    0.81
 -14  -3  12    6.72    0.70
  14   3 -12    6.55    0.68
 -13  -3  12   11.33    0.85
  13   3 -12   12.99    0.82
 -12  -3  12    7.67    0.69
  12   3 -12    7.31    0.66
 -11  -3  12    6.11    0.62
  11   3 -12    6.38    0.62
 -10  -3  12   40.35    1.34
  10   3 -12   37.67    1.30
  -9  -3  12   39.23    1.31
   9   3 -12   39.86    1.30
  -8  -3  12    3.79    0.47
   8   3 -12    2.41    0.42
  -7  -3  12   10.09    0.69
   7   3 -12    9.86    0.68
  -6  -3  12   22.85    0.95
   6   3 -12   22.04    0.94
  -5  -3  12    5.81    0.56
   5   3 -12    4.92    0.52
  -4  -3  12    1.21    0.34
   4   3 -12    1.17    0.32
  -3  -3  12   30.22    1.09
   3   3 -12   28.38    1.06
  -2  -3  12    7.47    0.64
   2   3 -12    6.82    0.61
  -1  -3  12    0.12    0.28
   1   3 -12    0.33    0.28
  -1   3  12   -0.17    0.12
   0  -3  12    4.08    0.49
   0   3 -12    3.20    0.48
   0   3  12    3.53    0.30
   0   3  12    3.34    0.31
   1  -3  12    0.34    0.29
   1   3  12    0.31    0.18
  -1   3 -12    0.42    0.32
   1   3  12    0.70    0.38
   2  -3  12    1.85    0.40
   2   3  12    1.88    0.29
  -2   3 -12    2.38    0.44
   3  -3  12    9.89    0.75
  -3   3 -12    9.96    0.79
   3   3  12    9.21    0.54
   4  -3  12    6.66    0.68
  -4   3 -12    5.53    0.64
   4   3  12    7.29    0.57
   5   3  12   -0.17    0.21
  -5   3 -12    0.09    0.36
   6   3  12   21.30    0.94
  -6   3 -12   20.04    1.10
  -7   3 -12   17.80    1.09
   7   3  12   16.86    0.90
   8   3  12   12.13    0.82
  -8   3 -12   12.02    1.01
  -9   3 -12    7.76    0.87
   9   3  12    7.75    0.78
  10   3  12    0.73    0.40
 -10   3 -12    0.84    0.59
 -16  -4  12   -0.39    0.46
  16   4 -12   -0.34    0.35
 -15  -4  12    2.14    0.56
  15   4 -12    2.75    0.54
 -14  -4  12    1.67    0.53
  14   4 -12    0.09    0.37
 -13  -4  12    1.71    0.50
  13   4 -12    2.64    0.54
 -12  -4  12    5.00    0.64
  12   4 -12    5.03    0.63
 -11  -4  12    0.09    0.37
  11   4 -12    0.13    0.32
 -10  -4  12    6.08    0.67
  10   4 -12    4.38    0.59
  -9  -4  12    2.20    0.48
   9   4 -12    2.35    0.46
  -8  -4  12   16.53    0.94
   8   4 -12   16.00    0.89
  -7  -4  12    4.64    0.58
   7   4 -12    4.66    0.55
  -6  -4  12   -0.34    0.30
   6   4 -12   -0.02    0.29
  -5  -4  12    0.12    0.33
   5   4 -12   -0.06    0.28
  -4  -4  12    0.97    0.40
   4   4 -12    0.62    0.33
  -3  -4  12   -0.06    0.30
   3   4 -12    0.24    0.31
  -2  -4  12   10.35    0.76
   2   4 -12   10.00    0.78
  -1  -4  12    0.15    0.38
   1   4 -12    0.51    0.35
   0   4 -12    7.35    0.69
  -1   4 -12    5.08    0.61
  -2   4 -12    0.93    0.41
   2   4  12    1.38    0.25
   3   4  12   -0.14    0.18
  -3   4 -12    0.31    0.35
   4   4  12   -0.07    0.17
  -4   4 -12    0.45    0.41
   5   4  12    2.37    0.36
  -5   4 -12    2.86    0.58
  -6   4 -12    0.17    0.41
   6   4  12   -0.12    0.24
   7   4  12    1.31    0.38
  -7   4 -12    0.89    0.50
   8   4  12    7.75    0.72
  -8   4 -12    5.73    0.79
  16   5 -12    1.15    0.48
  15   5 -12    1.27    0.53
  14   5 -12    3.39    0.65
  13   5 -12    0.43    0.42
  12   5 -12    2.05    0.54
  11   5 -12   18.91    1.07
  10   5 -12    2.42    0.55
   9   5 -12    1.83    0.49
   8   5 -12   25.56    1.19
   7   5 -12    0.02    0.34
   6   5 -12    0.36    0.36
   5   5 -12    2.59    0.50
   4   5 -12   -0.14    0.35
   3   5 -12   -0.11    0.34
   2   5 -12    0.76    0.40
   1   5 -12   22.37    1.12
   0   5 -12   21.88    1.14
  -1   5 -12    1.82    0.48
  -2   5 -12    1.40    0.46
  -3   5 -12    0.53    0.44
   4   5  12    4.57    0.42
  -4   5 -12    4.51    0.68
   5   5  12    3.68    0.42
  -5   5 -12    3.47    0.64
   6   5  12    8.48    0.62
  -6   5 -12    7.03    0.84
  12   6 -12    4.70    0.73
  11   6 -12   -0.31    0.42
  10   6 -12    0.09    0.41
   9   6 -12   -0.19    0.42
   8   6 -12    0.26    0.45
   7   6 -12    0.72    0.47
   6   6 -12    3.60    0.65
   5   6 -12    1.74    0.53
   4   6 -12    1.26    0.47
   3   6 -12    0.23    0.41
   2   6 -12    0.16    0.42
   1   6 -12    0.37    0.44
   0   6 -12    6.07    0.76
  -1   6 -12    2.46    0.58
 -22   0  13   -0.22    0.41
 -21   0  13   -0.14    0.39
 -20   0  13    0.07    0.38
 -19   0  13   -0.35    0.32
 -18   0  13    0.10    0.31
 -17   0  13    0.34    0.29
 -16   0  13    0.24    0.28
 -15   0  13    0.39    0.26
 -14   0  13    0.29    0.25
 -13   0  13   -0.32    0.20
 -12   0  13   -0.02    0.20
 -11   0  13    0.06    0.18
 -10   0  13   -0.15    0.17
 -10   0  13   -0.08    0.19
  -9   0  13   -0.27    0.16
  -9   0  13   -0.07    0.17
  -8   0  13    0.13    0.17
  -8   0  13   -0.14    0.16
   8   0 -13   -0.05    0.20
  -7   0  13   -0.14    0.16
   7   0 -13    0.13    0.22
  -7   0  13   -0.09    0.16
  -6   0  13   -0.13    0.15
   6   0 -13   -0.08    0.19
  -6   0  13   -0.07    0.16
   5   0 -13   -0.10    0.19
  -5   0  13    0.00    0.16
  -5   0  13    0.18    0.16
  -4   0  13    0.23    0.18
   4   0 -13    0.00    0.21
  -4   0  13   -0.14    0.14
  -3   0  13   -0.11    0.16
   3   0 -13   -0.14    0.21
  -3   0  13    0.08    0.17
   2   0 -13   -0.16    0.21
  -2   0  13   -0.12    0.15
  -2   0  13   -0.06    0.20
   1   0 -13    0.09    0.24
  -1   0  13    0.09    0.18
   0   0  13    0.16    0.20
   0   0 -13   -0.18    0.28
   1   0  13    0.18    0.22
   2   0  13   -0.06    0.21
   3   0  13    0.07    0.22
   4   0  13    0.07    0.25
   5   0  13   -0.17    0.23
   6   0  13    0.15    0.29
   7   0  13   -0.03    0.29
   8   0  13    0.20    0.30
   9   0  13   -0.34    0.29
  10   0  13    0.01    0.36
  11   0  13   -0.02    0.39
 -22  -1  13   11.96    1.02
 -22   1  13   11.92    0.90
 -21  -1  13    1.62    0.53
 -21   1  13    0.75    0.41
 -20  -1  13    0.57    0.43
 -20   1  13    0.71    0.37
 -19  -1  13    1.87    0.48
 -19   1  13    1.25    0.39
 -18  -1  13   -0.09    0.34
 -18   1  13    0.70    0.33
 -17  -1  13    0.27    0.33
 -17   1  13   -0.01    0.26
 -16  -1  13    3.56    0.50
 -16   1  13    3.56    0.43
 -15  -1  13    2.38    0.44
 -15   1  13    2.02    0.33
 -14  -1  13   21.39    0.91
 -14   1  13   20.50    0.76
 -13  -1  13   17.83    0.83
 -13   1  13   16.86    0.96
 -13   1  13   17.33    0.66
 -12  -1  13   19.76    0.83
 -12   1  13   18.20    0.65
 -12   1  13   17.57    0.65
 -11  -1  13    0.66    0.28
 -11   1  13    0.96    0.22
 -11   1  13    0.79    0.21
 -10  -1  13    1.19    0.31
  10   1 -13    1.26    0.30
 -10   1  13    1.54    0.24
 -10   1  13    1.17    0.22
  -9  -1  13    0.59    0.26
  -9   1  13    0.70    0.19
  -9   1  13    1.21    0.21
   9   1 -13    0.66    0.25
  -8  -1  13    0.03    0.20
  -8   1  13    0.14    0.14
   8   1 -13    0.18    0.22
  -8   1  13   -0.05    0.14
  -7  -1  13    2.43    0.34
  -7   1  13    2.82    0.28
  -7   1  13    2.55    0.27
   7   1 -13    1.96    0.33
  -6  -1  13    7.37    0.50
  -6   1  13    7.78    0.39
  -6   1  13    7.96    0.39
   6   1 -13    7.08    0.51
  -5  -1  13    1.04    0.27
  -5   1  13    0.94    0.20
   5   1 -13    0.70    0.26
  -5   1  13    0.86    0.19
  -4  -1  13    5.35    0.49
   4   1 -13    4.29    0.43
  -4   1  13    4.64    0.37
  -4   1  13    4.61    0.36
  -3  -1  13    0.81    0.25
   3   1 -13    0.83    0.28
  -3   1  13    0.96    0.21
  -3   1  13    1.45    0.23
  -2  -1  13    4.34    0.45
   2   1 -13    4.05    0.45
  -2   1  13    4.59    0.38
  -2   1  13    3.67    0.35
  -1  -1  13   31.90    1.02
   1   1 -13   31.15    1.05
  -1   1  13   29.64    0.91
  -1   1  13   29.97    0.91
   0  -1  13    1.81    0.35
   0   1 -13    1.61    0.35
   0   1  13    1.92    0.30
   1  -1  13   92.50    2.14
   1   1  13   95.44    2.04
  -1   1 -13   93.31    2.17
   2  -1  13    3.55    0.44
   2   1  13    2.99    0.39
  -2   1 -13    2.58    0.45
   3  -1  13    0.36    0.27
   3   1  13    0.26    0.22
  -3   1 -13    0.47    0.35
   4  -1  13   12.47    0.75
  -4   1 -13   12.04    0.85
   4   1  13   14.71    0.75
   5  -1  13    4.23    0.53
   5   1  13    4.33    0.54
   6  -1  13   12.47    0.81
   6   1  13   11.59    0.76
   7  -1  13    3.14    0.53
   7   1  13    4.58    0.61
   8  -1  13    0.21    0.36
   8   1  13   -0.03    0.30
   9  -1  13    1.46    0.46
   9   1  13    1.16    0.40
  10  -1  13    0.33    0.42
  10   1  13    0.78    0.43
 -21  -2  13   10.16    0.95
 -21   2  13   10.86    0.76
 -20  -2  13    0.78    0.49
 -20   2  13    1.42    0.38
 -19  -2  13   -0.03    0.42
 -19   2  13    0.25    0.27
 -18  -2  13   19.05    1.08
 -18   2  13   19.75    0.81
 -17  -2  13    1.36    0.47
 -17   2  13    1.72    0.32
 -16  -2  13    6.84    0.69
 -16   2  13    5.75    0.45
 -15  -2  13    2.48    0.47
 -15   2  13    2.31    0.30
 -14  -2  13    3.35    0.52
 -14   2  13    3.88    0.32
 -14   2  13    4.08    0.34
 -13  -2  13    0.62    0.33
 -12  -2  13   20.03    0.92
  12   2 -13   18.44    0.89
 -11  -2  13   31.71    1.13
  11   2 -13   30.01    1.10
 -10  -2  13    1.76    0.37
  10   2 -13    2.06    0.39
  -9  -2  13    9.31    0.64
   9   2 -13    9.41    0.63
  -8  -2  13    0.92    0.30
   8   2 -13    1.03    0.32
  -7  -2  13   12.69    0.69
   7   2 -13   13.00    0.71
  -6  -2  13    9.34    0.63
   6   2 -13   10.09    0.63
  -5  -2  13    6.36    0.55
   5   2 -13    6.01    0.54
  -4  -2  13   19.92    0.84
  -4   2  13   19.77    0.58
   4   2 -13   21.95    0.88
  -3  -2  13    0.62    0.26
  -3   2  13    0.42    0.15
  -3   2  13    0.21    0.15
   3   2 -13    0.27    0.25
  -2  -2  13   19.16    0.83
  -2   2  13   18.20    0.62
  -2   2  13   19.26    0.62
   2   2 -13   19.23    0.85
  -1  -2  13   15.79    0.78
  -1   2  13   17.05    0.61
   1   2 -13   16.22    0.81
  -1   2  13   16.81    0.62
   0  -2  13    5.66    0.55
   0   2  13    6.18    0.42
   0   2 -13    5.84    0.57
   1  -2  13    6.68    0.63
   1   2  13    7.36    0.46
  -1   2 -13    7.26    0.64
   2  -2  13   24.38    1.00
   2   2  13   22.29    0.82
  -2   2 -13   22.67    1.01
   3  -2  13    0.12    0.26
  -3   2 -13    0.42    0.34
   3   2  13    0.88    0.26
   4  -2  13   -0.01    0.29
  -4   2 -13    0.06    0.34
   4   2  13    0.37    0.24
   5  -2  13    2.12    0.44
  -5   2 -13    0.82    0.41
   5   2  13    1.55    0.35
   6  -2  13   -0.14    0.31
  -6   2 -13   -0.45    0.37
   6   2  13   -0.33    0.24
   7  -2  13    6.80    0.74
   7   2  13    7.72    0.73
  -7   2 -13    6.59    0.76
   8  -2  13    2.71    0.54
   8   2  13    2.85    0.49
   9   2  13   -0.01    0.32
  10   2  13    6.24    0.77
 -20  -3  13    3.38    0.68
 -19  -3  13    0.48    0.49
 -18  -3  13    3.14    0.64
 -17  -3  13    0.69    0.46
 -16  -3  13    1.97    0.52
 -15  -3  13    5.09    0.66
 -14  -3  13    0.23    0.40
  14   3 -13   -0.09    0.35
 -13  -3  13   27.27    1.20
  13   3 -13   29.65    1.20
 -12  -3  13    5.91    0.65
  12   3 -13    7.04    0.67
 -11  -3  13    2.79    0.48
  11   3 -13    2.45    0.46
 -10  -3  13   43.98    1.45
  10   3 -13   44.44    1.44
  -9  -3  13   -0.17    0.28
   9   3 -13    0.27    0.30
  -8  -3  13    8.34    0.68
   8   3 -13    9.25    0.73
  -7  -3  13   14.32    0.81
   7   3 -13   13.57    0.79
  -6  -3  13   13.91    0.80
   6   3 -13   12.23    0.76
  -5  -3  13   24.17    1.00
   5   3 -13   24.27    1.00
  -4  -3  13    0.93    0.32
   4   3 -13    1.33    0.36
  -3  -3  13   13.08    0.76
   3   3 -13   13.98    0.79
  -2  -3  13    1.80    0.38
   2   3 -13    1.31    0.37
  -1  -3  13    5.19    0.56
   1   3 -13    4.14    0.53
   0  -3  13    7.09    0.65
   0   3  13    7.97    0.42
   0   3  13    8.00    0.45
   0   3 -13    9.03    0.72
   1  -3  13    4.90    0.57
  -1   3 -13    5.17    0.59
   1   3  13    5.92    0.41
   2  -3  13   12.96    0.82
  -2   3 -13   12.42    0.83
   2   3  13   11.72    0.58
   3  -3  13    5.70    0.62
  -3   3 -13    6.22    0.68
   3   3  13    5.44    0.49
   4  -3  13   12.29    0.85
   4   3  13   13.78    0.70
  -4   3 -13   13.58    0.93
  -5   3 -13   19.81    1.10
   5   3  13   18.97    0.86
   6   3  13   -0.01    0.25
  -6   3 -13    0.39    0.43
   7   3  13   -0.04    0.27
  -7   3 -13   -0.53    0.40
   8   3  13    5.43    0.65
  -8   3 -13    6.70    0.83
   9   3  13    5.81    0.68
  -9   3 -13    5.68    0.81
 -17  -4  13    0.25    0.62
 -16  -4  13   13.39    1.07
 -15  -4  13    8.18    0.86
  15   4 -13    7.78    0.82
 -14  -4  13   10.09    0.93
  14   4 -13    9.30    0.87
 -13  -4  13    6.96    0.77
  13   4 -13    7.52    0.76
 -12  -4  13   11.04    0.89
  12   4 -13   10.62    0.87
 -11  -4  13    7.12    0.74
  11   4 -13    9.11    0.81
 -10  -4  13    2.94    0.54
  10   4 -13    3.27    0.54
  -9  -4  13    1.48    0.44
   9   4 -13    1.54    0.42
  -8  -4  13    5.69    0.65
   8   4 -13    6.28    0.66
  -7  -4  13    3.52    0.55
   7   4 -13    2.91    0.51
  -6  -4  13    4.32    0.57
   6   4 -13    5.14    0.60
  -5  -4  13    5.41    0.63
   5   4 -13    5.31    0.61
  -4  -4  13   13.09    0.85
   4   4 -13   13.30    0.84
  -3  -4  13    0.06    0.31
   3   4 -13    0.53    0.34
  -2  -4  13   25.85    1.12
   2   4 -13   23.05    1.08
   1   4 -13   23.96    1.10
   0   4 -13   27.24    1.19
  -1   4 -13   16.76    0.98
   2   4  13    0.60    0.21
  -2   4 -13    0.52    0.40
  -3   4 -13    8.49    0.81
   3   4  13    7.78    0.50
  -4   4 -13    2.35    0.56
   4   4  13    3.11    0.38
   5   4  13    9.71    0.63
  -5   4 -13    8.86    0.88
  -6   4 -13    1.19    0.52
   6   4  13    1.31    0.36
  -7   4 -13    1.84    0.62
   7   4  13    1.72    0.41
  16   5 -13    0.14    0.47
  15   5 -13   32.01    1.49
  14   5 -13    7.17    0.85
  13   5 -13   14.50    1.05
  12   5 -13   29.14    1.36
  11   5 -13    9.82    0.88
  10   5 -13   47.82    1.70
   9   5 -13    0.60    0.43
   8   5 -13    1.19    0.45
   7   5 -13   24.06    1.18
   6   5 -13    1.29    0.45
   5   5 -13   16.38    1.01
   4   5 -13    0.71    0.41
   3   5 -13    4.26    0.63
   2   5 -13    1.47    0.47
   1   5 -13    1.42    0.45
   0   5 -13   12.87    0.99
  -1   5 -13    4.90    0.68
  -2   5 -13    7.21    0.79
  -3   5 -13    0.38    0.45
   4   5  13    4.19    0.41
  -4   5 -13    4.02    0.68
  11   6 -13   -0.16    0.47
  10   6 -13    0.68    0.49
   9   6 -13   12.97    1.07
   8   6 -13    0.17    0.46
   7   6 -13    6.84    0.83
   6   6 -13   15.07    1.06
   5   6 -13    2.23    0.59
   4   6 -13    1.12    0.52
   3   6 -13    7.64    0.85
   2   6 -13   11.35    0.99
   1   6 -13    1.11    0.50
   0   6 -13    0.48    0.47
 -22   0  14    0.30    0.45
 -21   0  14    6.89    0.74
 -20   0  14    6.61    0.70
 -19   0  14    9.60    0.75
 -18   0  14    0.30    0.33
 -17   0  14   23.42    0.98
 -16   0  14    1.10    0.33
 -15   0  14   46.82    1.35
 -14   0  14   51.01    1.39
 -13   0  14   17.95    0.76
 -12   0  14   85.49    1.90
 -11   0  14    0.65    0.24
 -10   0  14  109.31    2.25
  -9   0  14   17.25    0.69
  -9   0  14   16.47    0.74
  -8   0  14    1.50    0.28
  -8   0  14    1.63    0.28
  -7   0  14  169.23    3.08
  -7   0  14  156.64    3.04
  -6   0  14    9.01    0.52
  -6   0  14   10.24    0.52
  -5   0  14    2.18    0.32
  -5   0  14    1.56    0.28
  -4   0  14    0.41    0.21
  -3   0  14    2.26    0.33
  -2   0  14    0.26    0.20
  -1   0  14   12.42    0.64
   0   0  14  277.40    4.99
   1   0  14  165.23    3.28
   2   0  14    3.74    0.45
   3   0  14   30.46    1.11
   4   0  14    8.65    0.69
   5   0  14   19.22    0.95
   6   0  14    0.00    0.29
   7   0  14   10.08    0.86
   8   0  14    0.74    0.38
   9   0  14    1.58    0.51
  10   0  14    3.80    0.63
 -22  -1  14    0.08    0.45
 -22   1  14   -0.17    0.38
 -21  -1  14    3.90    0.63
 -21   1  14    3.13    0.52
 -20  -1  14    5.52    0.68
 -20   1  14    6.75    0.63
 -19  -1  14    2.29    0.50
 -19   1  14    2.86    0.47
 -18  -1  14   10.57    0.83
 -18   1  14    9.15    0.68
 -17  -1  14    0.49    0.36
 -17   1  14   -0.09    0.26
 -16  -1  14   17.84    0.92
 -16   1  14   17.81    0.76
 -15  -1  14    0.53    0.32
 -15   1  14    0.67    0.25
 -14  -1  14    6.30    0.59
 -14   1  14    6.30    0.46
 -13  -1  14    8.36    0.66
 -13   1  14    7.80    0.47
 -12  -1  14   -0.32    0.22
 -12   1  14    0.07    0.17
 -12   1  14   -0.16    0.17
 -11  -1  14    8.69    0.66
 -11   1  14    8.75    0.46
 -11   1  14    8.41    0.45
 -10  -1  14    0.89    0.29
 -10   1  14    0.53    0.19
 -10   1  14    0.95    0.21
  -9  -1  14    9.51    0.60
  -9   1  14   10.83    0.48
  -9   1  14   10.94    0.48
  -8  -1  14    1.71    0.33
  -8   1  14    1.10    0.22
   8   1 -14    1.29    0.33
  -8   1  14    1.57    0.23
  -7  -1  14   81.35    1.87
   7   1 -14   83.58    1.90
  -7   1  14   82.73    1.68
  -7   1  14   81.66    1.66
  -6  -1  14   33.16    1.04
  -6   1  14   31.41    0.86
   6   1 -14   32.87    1.06
  -6   1  14   32.11    0.87
  -5  -1  14   16.38    0.73
  -5   1  14   16.34    0.61
  -5   1  14   16.54    0.60
   5   1 -14   16.75    0.75
  -4  -1  14   90.24    2.02
   4   1 -14   91.43    2.05
  -4   1  14   89.43    1.84
  -4   1  14   90.62    1.85
  -3  -1  14   19.31    0.80
  -3   1  14   17.04    0.66
  -3   1  14   18.45    0.67
   3   1 -14   18.33    0.80
  -2  -1  14    7.52    0.55
  -2   1  14    7.36    0.46
   2   1 -14    7.72    0.61
  -1  -1  14   53.75    1.46
  -1   1  14   53.40    1.34
   1   1 -14   52.87    1.48
   0  -1  14    1.18    0.30
   0   1 -14    1.38    0.36
   0   1  14    1.25    0.27
   1  -1  14   -0.18    0.21
   1   1  14    0.17    0.19
  -1   1 -14    0.10    0.39
   2  -1  14    3.96    0.49
   2   1  14    5.78    0.54
   3  -1  14   13.94    0.80
   3   1  14   15.12    0.75
   4  -1  14    0.58    0.31
   4   1  14    0.65    0.31
   5  -1  14   20.97    1.03
   5   1  14   22.00    0.99
   6  -1  14    5.26    0.63
   6   1  14    5.85    0.65
   7  -1  14    3.40    0.58
   7   1  14    4.33    0.58
   8  -1  14   11.53    0.93
   8   1  14   12.00    0.87
   9  -1  14    0.02    0.39
   9   1  14    0.53    0.38
 -21  -2  14    1.95    0.60
 -21   2  14    2.95    0.48
 -20  -2  14    6.16    0.76
 -20   2  14    7.74    0.61
 -19  -2  14    0.96    0.47
 -19   2  14    1.12    0.32
 -18  -2  14    2.07    0.51
 -18   2  14    2.05    0.35
 -17  -2  14    3.35    0.57
 -17   2  14    3.90    0.40
 -16  -2  14    0.28    0.38
 -16   2  14    0.41    0.22
 -15  -2  14   -0.14    0.32
 -15   2  14    0.30    0.19
 -14  -2  14    4.58    0.56
 -13  -2  14    3.27    0.50
 -12  -2  14    0.82    0.34
 -11  -2  14    0.73    0.33
  11   2 -14    0.58    0.32
 -10  -2  14   34.80    1.19
  10   2 -14   33.75    1.19
  -9  -2  14    2.57    0.43
   9   2 -14    2.42    0.42
  -8  -2  14    0.39    0.27
   8   2 -14    0.39    0.28
  -7  -2  14    8.01    0.63
   7   2 -14    7.87    0.64
  -6  -2  14    1.05    0.32
   6   2 -14    1.04    0.32
  -5  -2  14   13.50    0.73
   5   2 -14   13.76    0.75
  -4  -2  14    7.09    0.59
  -4   2  14    8.53    0.39
  -4   2  14    7.93    0.39
   4   2 -14    9.00    0.63
  -3  -2  14    3.35    0.47
  -3   2  14    2.37    0.27
   3   2 -14    2.31    0.41
  -3   2  14    2.96    0.30
  -2  -2  14   23.17    0.94
   2   2 -14   21.76    0.94
  -2   2  14   21.29    0.69
  -2   2  14   20.44    0.69
  -1  -2  14    1.58    0.36
   1   2 -14    1.25    0.38
  -1   2  14    1.24    0.24
   0  -2  14    2.41    0.42
   0   2 -14    2.57    0.45
   0   2  14    2.84    0.36
   1  -2  14   21.90    0.98
  -1   2 -14   22.36    1.02
   1   2  14   21.48    0.80
   2  -2  14    8.09    0.70
   2   2  14    9.46    0.57
  -2   2 -14    9.08    0.75
   3  -2  14   19.13    0.95
  -3   2 -14   17.40    0.98
   3   2  14   17.60    0.80
   4  -2  14   35.87    1.33
   4   2  14   35.56    1.20
  -4   2 -14   35.09    1.38
   5  -2  14    1.36    0.43
   5   2  14    2.73    0.44
  -5   2 -14    2.50    0.74
   6  -2  14    6.09    0.74
   6   2  14    6.79    0.67
   7  -2  14    7.05    0.77
   7   2  14    8.51    0.80
   8  -2  14   -0.03    0.46
   8   2  14    0.35    0.36
   9   2  14    2.61    0.54
 -20  -3  14    0.83    0.56
 -19  -3  14    1.58    0.58
 -18  -3  14   -0.11    0.43
 -17  -3  14    0.01    0.43
 -16  -3  14    0.98    0.45
 -15  -3  14    0.14    0.39
 -14  -3  14    0.13    0.40
 -13  -3  14   17.42    0.99
 -12  -3  14    0.29    0.37
  12   3 -14    0.34    0.33
 -11  -3  14   15.55    0.92
  11   3 -14   15.99    0.90
 -10  -3  14   10.13    0.78
  10   3 -14   10.76    0.75
  -9  -3  14   20.63    1.00
   9   3 -14   23.80    1.03
  -8  -3  14   -0.23    0.28
   8   3 -14    0.27    0.31
  -7  -3  14    0.20    0.32
   7   3 -14    0.33    0.31
  -6  -3  14    0.79    0.35
   6   3 -14    0.94    0.33
  -5  -3  14   -0.03    0.28
   5   3 -14   -0.15    0.26
  -4  -3  14   11.50    0.74
   4   3 -14   12.28    0.78
  -3  -3  14    1.00    0.33
   3   3 -14    0.55    0.33
  -2  -3  14    0.43    0.30
   2   3 -14    0.66    0.34
  -1  -3  14   17.22    0.92
   1   3 -14   18.97    0.95
  -1   3  14   17.92    0.62
  -1   3  14   19.07    0.62
   0  -3  14    8.36    0.72
   0   3 -14    8.27    0.72
   0   3  14    7.69    0.45
   1  -3  14    0.35    0.31
   1   3  14    0.62    0.22
  -1   3 -14    0.18    0.37
   2  -3  14    1.30    0.41
   2   3  14    1.37    0.28
  -2   3 -14    0.22    0.37
   3  -3  14    3.53    0.55
  -3   3 -14    3.40    0.58
   3   3  14    4.11    0.44
   4  -3  14    2.89    0.53
  -4   3 -14    2.32    0.56
   4   3  14    3.18    0.44
   5   3  14    0.42    0.28
  -5   3 -14   -0.17    0.43
   6   3  14    8.90    0.76
  -6   3 -14    7.54    0.84
   7   3  14    0.22    0.31
  -7   3 -14   -0.02    0.47
  -8   3 -14    0.81    0.62
   8   3  14    0.58    0.38
 -18  -4  14    1.37    0.87
 -17  -4  14   -0.13    0.51
 -16  -4  14    1.23    0.56
 -15  -4  14    2.58    0.61
 -14  -4  14    2.48    0.60
  14   4 -14    3.74    0.67
 -13  -4  14   -0.10    0.42
  13   4 -14   -0.16    0.35
 -12  -4  14    2.35    0.54
  12   4 -14    2.56    0.53
 -11  -4  14    0.76    0.44
  11   4 -14    1.00    0.42
 -10  -4  14   -0.29    0.36
  10   4 -14   -0.22    0.33
  -9  -4  14    3.49    0.58
   9   4 -14    3.11    0.54
  -8  -4  14    5.53    0.66
   8   4 -14    5.79    0.66
  -7  -4  14   12.63    0.87
   7   4 -14   11.98    0.84
  -6  -4  14    0.60    0.38
   6   4 -14    0.58    0.35
  -5  -4  14   -0.18    0.33
   5   4 -14    0.34    0.35
  -4  -4  14    0.04    0.34
   4   4 -14    0.76    0.37
  -3  -4  14    1.12    0.43
   3   4 -14    2.59    0.49
  -2  -4  14    5.49    0.69
   2   4 -14    5.66    0.66
   1   4 -14    2.88    0.53
   0   4 -14    0.27    0.38
  -1   4 -14    1.18    0.44
   2   4  14    2.09    0.30
  -2   4 -14    1.84    0.52
   3   4  14    0.12    0.21
  -3   4 -14    0.72    0.43
   4   4  14    3.84    0.45
  -4   4 -14    3.60    0.64
  -5   4 -14    0.92    0.53
   5   4  14    0.41    0.26
   6   4  14    2.51    0.42
  -6   4 -14    1.80    0.57
  15   5 -14    0.11    0.47
  14   5 -14    1.01    0.52
  13   5 -14    5.04    0.74
  12   5 -14    3.75    0.63
  11   5 -14   -0.80    0.38
  10   5 -14   -0.53    0.34
   9   5 -14   -0.31    0.36
   8   5 -14    2.99    0.58
   7   5 -14   -0.33    0.35
   6   5 -14    2.38    0.55
   5   5 -14    1.62    0.51
   4   5 -14    0.36    0.42
   3   5 -14   -0.03    0.37
   2   5 -14    3.79    0.61
   1   5 -14    5.74    0.71
   0   5 -14    0.05    0.43
  -1   5 -14   -0.17    0.41
  -2   5 -14    0.77    0.48
  -3   5 -14    3.85    0.71
   9   6 -14   -0.24    0.45
   8   6 -14   18.41    1.20
   7   6 -14    2.63    0.63
   6   6 -14    0.19    0.47
   5   6 -14   13.49    1.07
   4   6 -14    9.30    0.95
   3   6 -14    0.82    0.52
 -22   0  15    0.03    0.40
 -21   0  15   -0.14    0.40
 -20   0  15   -0.33    0.35
 -19   0  15    0.00    0.32
 -18   0  15    0.09    0.29
 -17   0  15   -0.17    0.26
 -16   0  15    0.40    0.30
 -15   0  15   -0.10    0.24
 -14   0  15   -0.23    0.22
 -13   0  15    0.21    0.25
 -12   0  15   -0.29    0.18
 -11   0  15    0.21    0.22
 -10   0  15   -0.17    0.20
  -9   0  15    0.33    0.22
  -8   0  15    0.18    0.20
  -7   0  15   -0.02    0.19
  -6   0  15   -0.17    0.17
  -5   0  15    0.18    0.19
  -4   0  15    0.13    0.20
  -3   0  15    0.28    0.21
  -2   0  15   -0.09    0.19
  -1   0  15    0.19    0.22
   0   0  15    1.27    0.29
   1   0  15    0.30    0.26
   2   0  15   -0.06    0.23
   3   0  15    0.09    0.25
   4   0  15    0.09    0.27
   5   0  15    0.38    0.30
   6   0  15   -0.15    0.28
   7   0  15    0.17    0.34
   8   0  15   -0.11    0.34
   9   0  15    0.21    0.39
 -21  -1  15   -0.05    0.43
 -21   1  15   -0.24    0.33
 -20  -1  15    4.32    0.63
 -20   1  15    2.56    0.47
 -19  -1  15    0.08    0.37
 -19   1  15    0.18    0.32
 -18  -1  15    6.71    0.69
 -18   1  15    5.56    0.54
 -17  -1  15   -0.01    0.32
 -17   1  15    0.17    0.26
 -16  -1  15    2.10    0.42
 -16   1  15    2.89    0.38
 -15  -1  15   21.89    0.97
 -15   1  15   22.86    0.82
 -14  -1  15   19.23    0.90
 -14   1  15   17.38    0.70
 -13  -1  15    3.94    0.48
 -13   1  15    5.11    0.43
 -12  -1  15   19.53    0.86
 -12   1  15   19.56    0.70
 -11  -1  15    7.87    0.62
 -11   1  15    7.68    0.45
 -11   1  15    7.51    0.46
 -10  -1  15   18.70    0.83
 -10   1  15   18.62    0.65
 -10   1  15   17.99    0.65
  -9  -1  15    4.94    0.52
  -9   1  15    4.72    0.39
  -9   1  15    5.28    0.40
  -8  -1  15    0.53    0.26
  -8   1  15   -0.02    0.16
  -8   1  15    0.17    0.18
  -7  -1  15    9.22    0.60
  -7   1  15    8.80    0.46
  -7   1  15    9.61    0.48
  -6  -1  15   18.17    0.79
  -6   1  15   17.21    0.64
  -6   1  15   16.29    0.62
  -5  -1  15   20.01    0.83
  -5   1  15   20.14    0.71
  -5   1  15   21.91    0.72
  -4  -1  15    5.93    0.53
  -4   1  15    5.86    0.42
  -3  -1  15   49.51    1.40
  -3   1  15   48.60    1.25
  -2  -1  15   33.22    1.12
  -2   1  15   32.90    1.00
  -1  -1  15   -0.06    0.22
  -1   1  15   -0.11    0.18
   0  -1  15  108.70    2.48
   0   1  15  111.99    2.36
   1  -1  15    4.60    0.55
   1   1  15    3.56    0.45
   2  -1  15    8.96    0.74
   2   1  15    8.49    0.61
   3  -1  15    0.04    0.26
   3   1  15    0.18    0.24
   4  -1  15    2.68    0.48
   4   1  15    3.07    0.49
   5  -1  15    4.71    0.61
   5   1  15    5.22    0.63
   6  -1  15    1.44    0.42
   6   1  15    0.44    0.33
   7  -1  15    0.85    0.40
   7   1  15    0.58    0.36
   8  -1  15    0.53    0.41
   8   1  15    0.99    0.41
 -21  -2  15    1.68    0.59
 -21   2  15    1.25    0.38
 -20  -2  15    6.06    0.76
 -20   2  15    7.73    0.60
 -19  -2  15    4.50    0.69
 -19   2  15    3.64    0.43
 -18  -2  15    2.62    0.55
 -18   2  15    2.27    0.35
 -17  -2  15    0.31    0.40
 -17   2  15    0.15    0.22
 -16  -2  15    5.38    0.66
 -16   2  15    6.02    0.43
 -15  -2  15   -0.14    0.33
 -14  -2  15    0.20    0.33
 -13  -2  15    4.61    0.58
 -12  -2  15   35.28    1.27
 -11  -2  15    1.67    0.39
 -10  -2  15    3.31    0.47
  -9  -2  15   51.17    1.50
  -8  -2  15   11.41    0.72
   8   2 -15   12.49    0.77
  -7  -2  15    3.58    0.45
   7   2 -15    3.24    0.48
  -6  -2  15   42.14    1.33
   6   2 -15   42.35    1.34
  -5  -2  15    3.85    0.48
   5   2 -15    4.04    0.51
  -5   2  15    3.93    0.32
  -5   2  15    3.76    0.31
  -4  -2  15    0.06    0.27
   4   2 -15    0.15    0.28
  -4   2  15    0.04    0.15
  -4   2  15    0.06    0.15
  -3  -2  15   -0.17    0.22
   3   2 -15    0.19    0.28
  -3   2  15    0.18    0.17
  -3   2  15    0.28    0.17
  -2  -2  15    4.67    0.56
   2   2 -15    5.05    0.57
  -2   2  15    4.95    0.41
  -1  -2  15    0.86    0.32
  -1   2  15    0.42    0.20
   1   2 -15    0.55    0.35
   0  -2  15    9.76    0.76
   0   2  15    9.92    0.55
   0   2 -15   10.56    0.77
   1  -2  15   -0.05    0.28
  -1   2 -15   -0.16    0.37
   1   2  15    0.35    0.21
   2  -2  15   -0.29    0.26
   2   2  15   -0.20    0.20
   3  -2  15   26.15    1.14
   3   2  15   23.20    0.94
   4  -2  15    0.32    0.34
   4   2  15    0.20    0.26
   5  -2  15    9.51    0.86
   5   2  15    8.14    0.73
   6  -2  15    4.85    0.66
   6   2  15    4.15    0.56
   7  -2  15    3.65    0.66
   7   2  15    3.97    0.58
   8   2  15    7.03    0.74
 -19  -3  15    1.69    0.60
 -18  -3  15    0.19    0.45
 -17  -3  15   14.62    1.05
 -16  -3  15    0.63    0.44
 -15  -3  15   19.42    1.11
 -14  -3  15    2.75    0.55
 -13  -3  15    2.55    0.51
 -12  -3  15    1.92    0.49
 -11  -3  15   25.23    1.14
  11   3 -15   24.06    1.37
 -10  -3  15   31.73    1.25
  10   3 -15   32.09    1.25
  -9  -3  15    4.73    0.58
   9   3 -15    5.66    0.61
  -8  -3  15    0.39    0.34
   8   3 -15    0.23    0.33
  -7  -3  15    5.65    0.62
   7   3 -15    5.19    0.60
  -6  -3  15   -0.18    0.29
   6   3 -15    0.04    0.28
  -5  -3  15   29.57    1.17
   5   3 -15   27.04    1.12
  -4  -3  15    7.81    0.68
   4   3 -15    8.69    0.74
  -3  -3  15    6.24    0.63
   3   3 -15    6.22    0.64
  -2  -3  15    2.27    0.46
   2   3 -15    1.79    0.45
  -1  -3  15    0.98    0.40
  -1   3  15    1.68    0.25
   1   3 -15    1.58    0.43
   0  -3  15    1.00    0.38
   0   3  15    0.68    0.21
   0   3 -15    1.02    0.40
   1  -3  15    5.71    0.65
  -1   3 -15    8.09    0.77
   1   3  15    6.89    0.52
   2  -3  15    0.57    0.38
  -2   3 -15    0.10    0.38
   2   3  15    0.68    0.25
   3  -3  15   -0.08    0.33
  -3   3 -15    0.62    0.45
   3   3  15    0.52    0.25
  -4   3 -15    8.63    0.88
   4   3  15   10.60    0.68
   5   3  15    0.34    0.30
  -5   3 -15    0.63    0.55
   6   3  15    4.59    0.56
 -17  -4  15    0.88    0.57
 -16  -4  15    8.84    0.90
 -15  -4  15    0.84    0.54
 -14  -4  15    6.59    0.80
 -13  -4  15    9.85    0.89
 -12  -4  15    1.38    0.51
  12   4 -15    1.75    0.49
 -11  -4  15   14.60    1.00
  11   4 -15   15.18    0.99
 -10  -4  15    2.47    0.55
  10   4 -15    2.17    0.52
  -9  -4  15   15.68    1.01
   9   4 -15   16.40    1.00
  -8  -4  15   -0.16    0.35
   8   4 -15   -0.31    0.32
  -7  -4  15    6.57    0.71
   7   4 -15    5.87    0.71
  -6  -4  15    3.05    0.56
   6   4 -15    3.62    0.60
  -5  -4  15    0.64    0.39
   5   4 -15    1.34    0.43
  -4  -4  15    6.98    0.74
   4   4 -15    6.04    0.67
  -3  -4  15    2.98    0.55
   3   4 -15    3.26    0.56
   2   4 -15   14.78    0.96
   1   4 -15   14.49    0.97
   0   4 -15    7.17    0.79
  -1   4 -15   13.98    1.01
   2   4  15    1.34    0.27
  -2   4 -15    1.41    0.50
   3   4  15    0.44    0.24
  -3   4 -15    0.35    0.44
  -4   4 -15    0.43    0.48
   4   4  15    1.35    0.33
  14   5 -15    7.89    1.19
  13   5 -15    3.88    0.70
  12   5 -15   -1.21    0.34
  11   5 -15   -0.22    0.39
  10   5 -15    6.80    0.79
   9   5 -15    1.59    0.54
   8   5 -15    7.42    0.81
   7   5 -15    8.21    0.82
   6   5 -15    0.58    0.44
   5   5 -15   28.70    1.34
   4   5 -15   11.18    0.98
   3   5 -15    0.15    0.40
   2   5 -15   22.46    1.22
   1   5 -15    4.09    0.65
   0   5 -15    2.42    0.60
  -1   5 -15    1.20    0.52
 -21   0  16    2.42    0.54
 -20   0  16    9.73    0.79
 -19   0  16    6.83    0.66
 -18   0  16   21.12    0.97
 -17   0  16    0.37    0.29
 -16   0  16   58.24    1.60
 -15   0  16    2.44    0.40
 -14   0  16   17.12    0.79
 -13   0  16    5.52    0.52
 -12   0  16   11.06    0.62
 -11   0  16    1.51    0.32
 -10   0  16   32.96    1.05
  -9   0  16  125.47    2.56
  -8   0  16   24.26    0.86
  -7   0  16    0.20    0.23
  -6   0  16   65.59    1.60
  -5   0  16   42.81    1.22
  -4   0  16   -0.05    0.19
  -3   0  16   68.84    1.70
  -2   0  16   23.79    0.92
  -1   0  16    9.59    0.62
   0   0  16   21.20    0.90
   1   0  16    4.24    0.50
   2   0  16   23.62    1.01
   3   0  16   -0.16    0.24
   4   0  16   19.89    1.01
   5   0  16    0.13    0.33
   6   0  16   20.00    1.08
   7   0  16    2.39    0.54
 -21  -1  16    0.82    0.48
 -21   1  16    2.52    0.47
 -20  -1  16    4.37    0.63
 -20   1  16    5.41    0.57
 -19  -1  16    1.55    0.46
 -19   1  16    0.90    0.36
 -18  -1  16    4.63    0.60
 -18   1  16    4.95    0.52
 -17  -1  16   12.77    0.86
 -17   1  16   13.80    0.71
 -16  -1  16   -0.01    0.32
 -16   1  16    0.45    0.26
 -15  -1  16    0.06    0.30
 -15   1  16    0.20    0.22
 -14  -1  16   58.73    1.68
 -14   1  16   62.70    1.47
 -13  -1  16    6.88    0.60
 -13   1  16    6.34    0.46
 -12  -1  16   25.97    1.01
 -12   1  16   24.85    0.81
 -11  -1  16   49.06    1.44
 -11   1  16   49.67    1.22
 -10  -1  16   20.27    0.87
 -10   1  16   20.05    0.70
  -9  -1  16   20.38    0.88
  -9   1  16   21.49    0.73
  -8  -1  16   21.40    0.90
  -8   1  16   23.18    0.76
  -7  -1  16    0.87    0.31
  -7   1  16    0.62    0.22
  -6  -1  16    2.79    0.40
  -6   1  16    4.00    0.39
  -5  -1  16    1.40    0.34
  -5   1  16    1.67    0.28
  -4  -1  16    6.39    0.56
  -4   1  16    6.88    0.46
  -3  -1  16    1.14    0.32
  -3   1  16    1.35    0.28
  -2  -1  16   21.54    0.93
  -2   1  16   23.05    0.85
  -1  -1  16    0.02    0.22
  -1   1  16    0.10    0.20
   0  -1  16    7.81    0.68
   0   1  16    7.61    0.59
   1  -1  16    9.41    0.76
   1   1  16    8.62    0.60
   2  -1  16    0.07    0.29
   2   1  16    0.34    0.27
   3  -1  16   20.96    1.02
   3   1  16   21.55    0.97
   4  -1  16    2.25    0.47
   4   1  16    3.02    0.50
   5  -1  16    5.94    0.70
   5   1  16    7.21    0.73
   6  -1  16    9.54    0.90
   6   1  16    8.90    0.79
   7  -1  16    0.20    0.39
   7   1  16    0.40    0.37
 -20  -2  16   22.85    1.26
 -20   2  16   21.77    0.88
 -19  -2  16    1.10    0.51
 -19   2  16    1.07    0.32
 -18  -2  16    1.01    0.47
 -18   2  16    0.67    0.27
 -17  -2  16   19.26    1.08
 -17   2  16   18.38    0.70
 -16  -2  16    2.25    0.51
 -15  -2  16   43.19    1.51
 -14  -2  16    0.57    0.37
 -13  -2  16   10.46    0.76
 -12  -2  16    1.96    0.46
 -11  -2  16   14.79    0.86
 -10  -2  16   19.02    0.93
  -9  -2  16    0.60    0.32
  -8  -2  16   23.70    1.01
  -7  -2  16   14.64    0.82
  -6  -2  16    0.63    0.31
  -5  -2  16   25.86    1.05
  -5   2  16   25.67    0.74
  -5   2  16   24.46    0.74
  -4  -2  16    1.54    0.39
  -4   2  16    2.64    0.30
  -3  -2  16    2.65    0.44
  -3   2  16    1.96    0.27
  -2  -2  16    0.61    0.31
  -2   2  16    0.21    0.19
  -1  -2  16    1.83    0.42
  -1   2  16    1.54    0.29
   0  -2  16    1.22    0.38
   0   2  16    0.48    0.24
   1  -2  16   -0.20    0.29
   1   2  16    0.27    0.23
   2  -2  16    0.28    0.33
   2   2  16   -0.09    0.20
   3  -2  16    1.29    0.43
   3   2  16    0.53    0.29
   4  -2  16    1.37    0.42
   4   2  16    0.63    0.31
   5  -2  16    0.14    0.37
   5   2  16    0.57    0.33
   6  -2  16   -0.09    0.37
   6   2  16    0.10    0.32
 -19  -3  16   -0.27    0.49
 -18  -3  16    0.77    0.52
 -17  -3  16    0.24    0.44
 -16  -3  16    3.45    0.64
 -15  -3  16   25.11    1.25
 -14  -3  16   38.17    1.47
 -13  -3  16    6.15    0.70
 -12  -3  16    7.44    0.76
 -11  -3  16   15.29    0.96
 -10  -3  16   -0.09    0.34
  -9  -3  16    1.29    0.42
  -8  -3  16   -0.02    0.32
   8   3 -16    0.34    0.38
  -7  -3  16    9.48    0.77
   7   3 -16   10.08    0.82
  -6  -3  16    5.72    0.66
   6   3 -16    5.94    0.65
  -5  -3  16    0.41    0.35
   5   3 -16    1.58    0.43
  -4  -3  16    1.98    0.45
   4   3 -16    3.59    0.56
  -3  -3  16    1.84    0.44
   3   3 -16    1.77    0.44
  -2  -3  16    4.34    0.57
   2   3 -16    4.36    0.61
  -1  -3  16    3.68    0.59
   1   3 -16    2.86    0.53
  -1   3  16    3.91    0.36
   0  -3  16    0.16    0.34
   0   3  16   -0.18    0.17
   0   3 -16    0.38    0.40
   1  -3  16    3.65    0.60
  -1   3 -16    3.30    0.78
   1   3  16    4.01    0.42
   2  -3  16   -0.05    0.35
   2   3  16    0.11    0.23
   3  -3  16    5.53    0.73
   3   3  16    5.93    0.56
   4   3  16    5.45    0.56
   5   3  16    0.05    0.28
 -17  -4  16   -0.25    0.47
 -16  -4  16    1.16    0.58
 -15  -4  16   16.64    1.16
 -14  -4  16   14.24    1.08
 -13  -4  16    0.63    0.47
 -12  -4  16    1.34    0.52
 -11  -4  16   -0.02    0.41
 -10  -4  16   -0.20    0.38
  10   4 -16    0.57    0.39
  -9  -4  16   -0.20    0.38
   9   4 -16   -0.32    0.35
  -8  -4  16    0.00    0.38
   8   4 -16    0.31    0.40
  -7  -4  16    3.47    0.58
   7   4 -16    4.29    0.63
  -6  -4  16    1.03    0.46
   6   4 -16    2.83    0.55
  -5  -4  16   -0.08    0.39
   5   4 -16    0.41    0.38
  -4  -4  16   -0.20    0.36
   4   4 -16   -0.51    0.32
  -3  -4  16    4.06    0.62
   3   4 -16    3.12    0.58
   2   4 -16    5.20    0.68
   1   4 -16   -0.21    0.38
   0   4 -16    4.21    0.68
  -1   4 -16    0.16    0.45
  -2   4 -16    1.34    0.54
   2   4  16    1.20    0.27
   3   4  16    5.03    0.49
  -3   4 -16    5.24    0.77
  12   5 -16    4.87    0.83
  11   5 -16    0.98    0.55
  10   5 -16    1.70    0.55
   9   5 -16    2.32    0.57
   8   5 -16    2.42    0.60
   7   5 -16    3.20    0.62
   6   5 -16    1.59    0.55
   5   5 -16   11.25    0.99
   4   5 -16    3.52    0.65
   3   5 -16    3.00    0.61
   2   5 -16    6.59    0.81
   1   5 -16    3.59    0.66
 -21   0  17    0.05    0.39
 -20   0  17   -0.13    0.35
 -19   0  17   -0.08    0.32
 -18   0  17    0.02    0.29
 -17   0  17    0.14    0.30
 -16   0  17   -0.16    0.27
 -15   0  17    0.06    0.27
 -14   0  17   -0.04    0.24
 -13   0  17    0.30    0.26
 -12   0  17   -0.16    0.21
 -11   0  17   -0.16    0.21
 -10   0  17   -0.20    0.21
  -9   0  17   -0.18    0.20
  -8   0  17   -0.08    0.21
  -7   0  17    0.14    0.21
  -6   0  17   -0.02    0.21
  -5   0  17    0.32    0.22
  -4   0  17    0.10    0.22
  -3   0  17   -0.02    0.21
  -2   0  17    0.07    0.21
  -1   0  17   -0.04    0.24
   0   0  17   -0.34    0.21
   1   0  17   -0.13    0.23
   2   0  17    0.09    0.28
   3   0  17    0.49    0.31
   4   0  17   -0.05    0.29
   5   0  17   -0.10    0.33
   6   0  17    0.35    0.38
 -21  -1  17    2.13    0.55
 -21   1  17    2.67    0.48
 -20  -1  17    0.52    0.42
 -20   1  17    0.41    0.33
 -19  -1  17   18.45    1.05
 -19   1  17   20.18    0.90
 -18  -1  17    0.51    0.40
 -18   1  17    0.08    0.27
 -17  -1  17    0.09    0.35
 -17   1  17    0.49    0.26
 -16  -1  17   32.20    1.22
 -16   1  17   30.81    1.01
 -15  -1  17   11.44    0.83
 -15   1  17   10.46    0.58
 -14  -1  17    1.32    0.39
 -14   1  17    1.69    0.29
 -13  -1  17    6.16    0.61
 -13   1  17    7.36    0.49
 -12  -1  17    0.88    0.33
 -12   1  17    1.36    0.28
 -11  -1  17    1.54    0.38
 -11   1  17    1.71    0.28
 -10  -1  17    4.56    0.51
 -10   1  17    5.10    0.44
  -9  -1  17    2.03    0.39
  -9   1  17    2.46    0.32
  -8  -1  17   -0.29    0.23
  -8   1  17   -0.13    0.16
  -7  -1  17   -0.29    0.23
  -7   1  17    0.04    0.18
  -6  -1  17    1.04    0.33
  -6   1  17    1.40    0.28
  -5  -1  17    0.22    0.26
  -5   1  17    0.17    0.19
  -4  -1  17    5.83    0.59
  -4   1  17    6.11    0.50
  -3  -1  17    5.97    0.59
  -3   1  17    6.05    0.52
  -2  -1  17   38.12    1.30
  -2   1  17   39.00    1.18
  -1  -1  17    0.09    0.26
  -1   1  17    0.98    0.28
   0  -1  17   -0.24    0.25
   0   1  17    0.16    0.23
   1  -1  17    0.30    0.32
   1   1  17    0.65    0.30
   2  -1  17   -0.34    0.25
   2   1  17   -0.25    0.23
   3  -1  17    1.49    0.42
   3   1  17    1.70    0.42
   4  -1  17    0.20    0.36
   4   1  17   -0.09    0.28
   5  -1  17    2.35    0.54
   5   1  17    1.82    0.48
   6  -1  17    7.72    0.84
   6   1  17    6.34    0.72
 -20  -2  17   -0.46    0.45
 -20   2  17    0.65    0.31
 -19  -2  17    0.91    0.51
 -19   2  17    1.76    0.34
 -18  -2  17    2.18    0.55
 -17  -2  17    6.04    0.71
 -16  -2  17   20.88    1.12
 -15  -2  17    2.62    0.50
 -14  -2  17   11.03    0.84
 -13  -2  17    5.16    0.61
 -12  -2  17    0.31    0.33
 -11  -2  17    7.15    0.67
 -10  -2  17    1.26    0.40
  -9  -2  17    1.23    0.38
  -8  -2  17    0.30    0.31
  -7  -2  17    2.99    0.49
  -6  -2  17    3.57    0.51
  -6   2  17    3.35    0.32
  -6   2  17    3.31    0.33
  -5  -2  17    0.53    0.32
  -5   2  17   -0.18    0.15
  -4  -2  17   19.22    0.94
  -4   2  17   19.00    0.68
  -3  -2  17    5.01    0.59
  -3   2  17    5.11    0.44
  -2  -2  17    4.48    0.57
  -2   2  17    5.60    0.47
  -1  -2  17    0.37    0.33
  -1   2  17    0.67    0.24
   0  -2  17    5.74    0.63
   0   2  17    6.86    0.58
   1  -2  17   12.09    0.85
   1   2  17   12.65    0.70
   2  -2  17    2.16    0.47
   2   2  17    2.53    0.41
   3  -2  17    0.71    0.41
   3   2  17    1.11    0.35
   4  -2  17   10.57    0.89
   4   2  17   10.97    0.79
   5  -2  17    2.64    0.59
   5   2  17    2.51    0.47
 -18  -3  17    4.41    0.71
 -17  -3  17    0.14    0.46
 -16  -3  17    0.58    0.48
 -15  -3  17   48.91    1.73
 -14  -3  17    8.94    0.85
 -13  -3  17   11.75    0.93
 -12  -3  17    5.68    0.71
 -11  -3  17   15.90    0.98
 -10  -3  17   18.47    1.03
  -9  -3  17   -0.38    0.33
  -8  -3  17   20.75    1.07
  -7  -3  17   10.92    0.86
  -6  -3  17    0.71    0.42
  -5  -3  17   21.81    1.08
  -4  -3  17    6.77    0.70
  -3  -3  17   12.53    0.87
  -2  -3  17    0.54    0.38
  -1  -3  17    8.71    0.81
  -1   3  17    9.13    0.50
   0  -3  17    3.78    0.59
   0   3  17    3.39    0.39
   1  -3  17   -0.30    0.33
   1   3  17    0.31    0.23
   2  -3  17   -0.22    0.37
   2   3  17   -0.29    0.21
   3  -3  17    0.97    0.77
   3   3  17   -0.05    0.23
   4   3  17   11.84    0.78
 -16  -4  17    0.15    0.54
 -15  -4  17   15.76    1.18
 -14  -4  17   16.23    1.14
 -13  -4  17    4.22    0.70
 -12  -4  17    0.51    0.47
 -11  -4  17   10.44    0.94
 -10  -4  17    4.06    0.66
  -9  -4  17   13.80    1.01
  -8  -4  17    0.44    0.44
  -7  -4  17   16.09    1.04
   7   4 -17   14.74    1.71
  -6  -4  17    8.01    0.81
   6   4 -17    6.94    0.82
  -5  -4  17    1.55    0.52
   5   4 -17    0.72    0.44
  -4  -4  17    3.20    0.59
   4   4 -17    3.24    0.61
   3   4 -17    0.29    0.42
   2   4 -17    2.83    0.59
   1   4 -17    2.53    0.60
   0   4 -17    3.70    0.94
   9   5 -17    0.40    0.46
   8   5 -17   -0.10    0.44
   7   5 -17    3.89    0.68
   6   5 -17   16.05    1.14
   5   5 -17   11.93    1.04
   4   5 -17    5.45    0.77
   3   5 -17   15.81    1.15
 -20   0  18    4.14    0.58
 -19   0  18    1.07    0.41
 -18   0  18    5.83    0.61
 -17   0  18    1.83    0.40
 -16   0  18    2.85    0.45
 -15   0  18   20.70    0.90
 -14   0  18    4.33    0.50
 -13   0  18   14.02    0.74
 -12   0  18  109.95    2.39
 -11   0  18    2.00    0.37
 -10   0  18   17.90    0.80
  -9   0  18   28.53    1.01
  -8   0  18   18.71    0.82
  -7   0  18   27.95    1.01
  -6   0  18    5.84    0.56
  -5   0  18   55.51    1.51
  -4   0  18    9.69    0.64
  -3   0  18   45.01    1.39
  -2   0  18  100.47    2.35
  -1   0  18   27.97    1.10
   0   0  18   17.43    0.89
   1   0  18    9.61    0.81
   2   0  18   17.26    0.94
   3   0  18    3.77    0.57
   4   0  18    1.45    0.48
   5   0  18    8.77    0.85
 -20  -1  18    3.20    0.59
 -20   1  18    2.39    0.43
 -19  -1  18    7.76    0.79
 -19   1  18    7.65    0.64
 -18  -1  18   25.75    1.20
 -18   1  18   28.93    1.02
 -17  -1  18    3.12    0.53
 -17   1  18    3.17    0.41
 -16  -1  18   13.82    0.88
 -16   1  18   14.31    0.70
 -15  -1  18    8.21    0.73
 -15   1  18    7.39    0.53
 -14  -1  18    3.66    0.52
 -14   1  18    4.58    0.44
 -13  -1  18    0.78    0.34
 -13   1  18    0.74    0.25
 -12  -1  18    0.39    0.31
 -12   1  18   -0.04    0.20
 -11  -1  18   12.74    0.78
 -11   1  18   11.06    0.57
 -10  -1  18    3.21    0.49
 -10   1  18    5.57    0.47
  -9  -1  18    9.39    0.68
  -9   1  18    9.41    0.54
  -8  -1  18    1.42    0.37
  -8   1  18    2.18    0.33
  -7  -1  18   10.01    0.70
  -7   1  18   10.15    0.56
  -6  -1  18    6.49    0.62
  -6   1  18    6.97    0.54
  -5  -1  18    0.08    0.26
  -5   1  18   -0.06    0.19
  -4  -1  18   52.51    1.57
  -4   1  18   54.61    1.43
  -3  -1  18   11.10    0.74
  -3   1  18    9.64    0.61
  -2  -1  18    1.42    0.38
  -2   1  18    1.15    0.32
  -1  -1  18   20.37    0.99
  -1   1  18   20.74    0.90
   0  -1  18   11.78    0.81
   0   1  18   11.44    0.71
   1  -1  18    3.66    0.57
   1   1  18    4.00    0.51
   2  -1  18    0.52    0.37
   2   1  18    0.32    0.31
   3  -1  18    9.17    0.88
   3   1  18    8.45    0.74
   4  -1  18   -0.25    0.33
   4   1  18    0.06    0.32
   5  -1  18    4.78    0.73
   5   1  18    4.47    0.66
 -19  -2  18    2.01    0.57
 -18  -2  18    1.94    0.55
 -17  -2  18    1.93    0.51
 -16  -2  18    7.81    0.78
 -15  -2  18   46.09    1.59
 -14  -2  18    4.11    0.60
 -13  -2  18    0.23    0.36
 -12  -2  18   16.84    0.96
 -11  -2  18    8.26    0.74
 -10  -2  18    3.50    0.55
  -9  -2  18    5.94    0.66
  -8  -2  18    3.11    0.50
  -7  -2  18    0.09    0.32
  -6  -2  18    0.31    0.32
  -5  -2  18   22.13    1.03
  -5   2  18   20.69    0.73
  -4  -2  18   23.61    1.07
  -4   2  18   22.36    0.78
  -3  -2  18   11.52    0.80
  -3   2  18   11.82    0.60
  -2  -2  18    0.29    0.35
  -2   2  18    0.31    0.22
  -1  -2  18   14.39    0.91
  -1   2  18   15.45    0.73
   0  -2  18   -0.04    0.29
   0   2  18    0.41    0.26
   1  -2  18    3.14    0.57
   1   2  18    2.70    0.43
   2  -2  18    0.81    0.40
   2   2  18    0.28    0.28
   3  -2  18    1.22    0.48
   3   2  18    0.38    0.31
   4  -2  18    4.79    0.73
   4   2  18    5.16    0.64
 -18  -3  18    3.53    0.71
 -17  -3  18    0.88    0.51
 -16  -3  18    1.54    0.54
 -15  -3  18    0.37    0.45
 -14  -3  18    4.22    0.64
 -13  -3  18    1.73    0.52
 -12  -3  18    7.69    0.80
 -11  -3  18    5.78    0.70
 -10  -3  18    4.47    0.65
  -9  -3  18   14.69    0.96
  -8  -3  18    0.11    0.37
  -7  -3  18    0.92    0.43
  -6  -3  18    4.92    0.66
  -5  -3  18    5.42    0.68
  -4  -3  18    0.57    0.37
  -3  -3  18    1.12    0.46
  -2  -3  18    0.68    0.40
  -1  -3  18   14.26    0.97
  -1   3  18   14.22    0.64
   0  -3  18    7.19    0.81
   0   3  18    7.53    0.53
   1  -3  18    0.26    0.42
   1   3  18    0.54    0.26
   2  -3  18    0.57    0.45
   2   3  18   -0.02    0.24
 -15  -4  18   -0.38    0.49
 -14  -4  18    0.29    0.49
 -13  -4  18    0.24    0.48
 -12  -4  18    1.06    0.53
 -11  -4  18    2.64    0.60
 -10  -4  18    1.31    0.54
  -9  -4  18    2.69    0.59
  -8  -4  18    0.92    0.50
  -7  -4  18   -0.32    0.41
  -6  -4  18   -0.28    0.39
  -5  -4  18    0.53    0.48
  -4  -4  18    2.30    0.64
 -20   0  19   -0.17    0.36
 -19   0  19    0.03    0.34
 -18   0  19   -0.40    0.29
 -17   0  19    0.33    0.33
 -16   0  19   -0.12    0.27
 -15   0  19    0.22    0.30
 -14   0  19    0.11    0.27
 -13   0  19    0.17    0.27
 -12   0  19    0.12    0.26
 -11   0  19    0.17    0.26
 -10   0  19   -0.01    0.25
  -9   0  19   -0.14    0.24
  -8   0  19   -0.12    0.24
  -7   0  19    0.36    0.26
  -6   0  19    0.16    0.25
  -5   0  19   -0.12    0.23
  -4   0  19   -0.24    0.24
  -3   0  19    0.13    0.25
  -2   0  19    0.09    0.25
  -1   0  19    0.00    0.26
   0   0  19    0.23    0.31
   1   0  19    0.08    0.30
   2   0  19    0.03    0.31
   3   0  19    0.04    0.32
 -20  -1  19    3.64    0.61
 -19  -1  19    3.15    0.59
 -19   1  19    4.36    0.49
 -18  -1  19    2.77    0.55
 -18   1  19    2.97    0.43
 -17  -1  19    2.23    0.49
 -17   1  19    1.80    0.36
 -16  -1  19   15.28    0.94
 -16   1  19   16.27    0.73
 -15  -1  19    1.01    0.39
 -15   1  19    1.80    0.34
 -14  -1  19    0.95    0.39
 -14   1  19    0.69    0.27
 -13  -1  19    5.39    0.63
 -13   1  19    6.75    0.53
 -12  -1  19   12.63    0.81
 -12   1  19   12.67    0.63
 -11  -1  19    3.39    0.50
 -11   1  19    3.64    0.40
 -10  -1  19    0.61    0.32
 -10   1  19    0.89    0.27
  -9  -1  19    0.17    0.29
  -9   1  19   -0.01    0.19
  -8  -1  19    1.56    0.40
  -8   1  19    1.84    0.32
  -7  -1  19    4.98    0.58
  -7   1  19    5.87    0.51
  -6  -1  19    0.98    0.35
  -6   1  19    0.99    0.29
  -5  -1  19    4.41    0.55
  -5   1  19    4.58    0.49
  -4  -1  19    7.81    0.71
  -4   1  19    8.06    0.62
  -3  -1  19   16.48    0.89
  -3   1  19   17.21    0.81
  -2  -1  19    2.03    0.45
  -2   1  19    1.67    0.37
  -1  -1  19    0.52    0.32
  -1   1  19    0.19    0.28
   0  -1  19    1.12    0.39
   0   1  19    1.46    0.37
   1  -1  19    0.08    0.33
   1   1  19    0.29    0.31
   2  -1  19    2.05    0.51
   2   1  19    1.22    0.39
   3  -1  19    0.96    0.43
   3   1  19    0.95    0.39
 -19  -2  19    5.59    0.76
 -18  -2  19    4.94    0.69
 -17  -2  19    0.52    0.45
 -16  -2  19    0.58    0.43
 -15  -2  19   14.46    0.98
 -14  -2  19   40.19    1.49
 -13  -2  19    2.74    0.54
 -12  -2  19    0.20    0.37
 -11  -2  19    4.92    0.61
 -10  -2  19    3.88    0.57
  -9  -2  19    6.78    0.74
  -8  -2  19    0.21    0.34
  -7  -2  19   11.68    0.90
  -6  -2  19    8.25    0.78
  -6   2  19    6.44    0.45
  -5  -2  19    0.56    0.37
  -5   2  19    0.42    0.21
  -4  -2  19   26.43    1.18
  -4   2  19   28.87    0.92
  -3  -2  19   -0.31    0.29
  -3   2  19    0.22    0.21
  -2  -2  19    9.09    0.83
  -2   2  19    8.89    0.58
  -1  -2  19    1.21    0.44
  -1   2  19    0.72    0.27
   0  -2  19    2.70    0.56
   0   2  19    2.28    0.41
   1  -2  19    7.11    0.84
   1   2  19    5.27    0.59
   2  -2  19    0.03    0.38
   2   2  19    0.03    0.30
 -17  -3  19   30.42    1.49
 -16  -3  19   -0.20    0.44
 -15  -3  19   24.49    1.28
 -14  -3  19   -0.32    0.39
 -13  -3  19    0.38    0.46
 -12  -3  19    4.62    0.69
 -11  -3  19    0.38    0.44
 -10  -3  19   26.10    1.25
  -9  -3  19    1.93    0.50
  -8  -3  19    1.12    0.46
  -7  -3  19   -0.57    0.34
  -6  -3  19    1.73    0.52
  -5  -3  19    3.75    0.61
  -4  -3  19   18.76    1.07
  -3  -3  19   17.41    1.06
  -2  -3  19    3.54    0.65
  -2   3  19    3.44    0.37
  -1  -3  19   27.24    1.31
  -1   3  19   29.04    0.94
   0  -3  19    2.10    0.56
   0   3  19    2.23    0.36
 -14  -4  19    3.09    0.66
 -13  -4  19    0.02    0.48
 -12  -4  19    2.37    0.61
 -11  -4  19    1.74    0.59
 -10  -4  19    0.08    0.46
  -9  -4  19   39.32    1.61
  -8  -4  19    2.75    0.60
  -7  -4  19    8.63    0.87
  -6  -4  19    7.62    0.84
  -5  -4  19    2.55    0.64
 -19   0  20    3.06    0.51
 -18   0  20    3.35    0.52
 -17   0  20    0.13    0.32
 -16   0  20    5.55    0.59
 -15   0  20    3.28    0.49
 -14   0  20    0.34    0.30
 -13   0  20   -0.18    0.25
 -12   0  20   18.51    0.88
 -11   0  20   -0.10    0.25
 -10   0  20    6.15    0.60
  -9   0  20    0.00    0.26
  -8   0  20   14.12    0.78
  -7   0  20    6.09    0.60
  -6   0  20    1.29    0.35
  -5   0  20    1.64    0.39
  -4   0  20    0.29    0.30
  -3   0  20    0.96    0.35
  -2   0  20    0.63    0.34
  -1   0  20    1.93    0.43
   0   0  20    0.23    0.31
   1   0  20    2.09    0.50
   2   0  20    3.91    0.63
 -19  -1  20   10.75    0.91
 -19   1  20   10.85    0.71
 -18  -1  20    0.91    0.45
 -18   1  20    0.23    0.28
 -17  -1  20    7.53    0.74
 -17   1  20    6.95    0.56
 -16  -1  20    0.25    0.38
 -16   1  20    0.46    0.27
 -15  -1  20   11.17    0.86
 -15   1  20   10.44    0.62
 -14  -1  20   40.73    1.41
 -14   1  20   39.47    1.15
 -13  -1  20    2.78    0.52
 -13   1  20    3.75    0.43
 -12  -1  20    1.92    0.45
 -12   1  20    1.31    0.30
 -11  -1  20    8.79    0.75
 -11   1  20    8.75    0.56
 -10  -1  20    4.97    0.60
 -10   1  20    5.66    0.50
  -9  -1  20   12.19    0.80
  -9   1  20   12.79    0.66
  -8  -1  20    0.73    0.36
  -8   1  20    0.75    0.27
  -7  -1  20   11.71    0.81
  -7   1  20   11.75    0.65
  -6  -1  20    2.38    0.46
  -6   1  20    2.43    0.39
  -5  -1  20    2.40    0.45
  -5   1  20    2.55    0.40
  -4  -1  20   16.88    0.94
  -4   1  20   17.40    0.83
  -3  -1  20   -0.12    0.29
  -3   1  20   -0.18    0.24
  -2  -1  20   22.38    1.10
  -2   1  20   24.91    1.02
  -1  -1  20   10.40    0.92
  -1   1  20    9.95    0.72
   0  -1  20    3.67    0.59
   0   1  20    3.38    0.52
   1  -1  20    3.31    0.61
   1   1  20    4.42    0.59
 -18  -2  20    5.24    0.71
 -17  -2  20    6.37    0.77
 -16  -2  20   17.55    1.08
 -15  -2  20   34.29    1.41
 -14  -2  20   -0.33    0.36
 -13  -2  20    9.48    0.83
 -12  -2  20    4.52    0.66
 -11  -2  20    0.45    0.40
 -10  -2  20    7.77    0.76
  -9  -2  20   -0.07    0.33
  -8  -2  20    2.30    0.51
  -7  -2  20    0.23    0.36
  -7   2  20    0.20    0.19
  -6  -2  20   14.12    0.92
  -6   2  20   14.14    0.63
  -5  -2  20    8.17    0.77
  -5   2  20    7.76    0.52
  -4  -2  20    0.83    0.40
  -4   2  20    0.97    0.28
  -3  -2  20   17.34    1.03
  -3   2  20   17.69    0.78
  -2  -2  20    0.94    0.41
  -2   2  20    1.16    0.30
  -1  -2  20   18.94    1.11
  -1   2  20   18.95    0.86
   0  -2  20    0.17    0.39
   0   2  20   -0.09    0.26
 -16  -3  20    5.44    0.79
 -15  -3  20    0.77    0.49
 -14  -3  20    1.37    0.54
 -13  -3  20    1.39    0.51
 -12  -3  20    0.13    0.44
 -11  -3  20    4.45    0.67
 -10  -3  20    4.74    0.69
  -9  -3  20   13.84    1.00
  -8  -3  20    5.41    0.71
  -7  -3  20    4.34    0.65
  -6  -3  20    2.85    0.59
  -5  -3  20    0.73    0.44
  -4  -3  20    0.94    0.45
  -3  -3  20    1.14    0.49
  -2  -3  20    0.52    0.42
  -2   3  20   -0.23    0.21
 -11  -4  20   -0.09    0.48
 -10  -4  20    3.20    0.68
  -9  -4  20    5.71    0.82
  -8  -4  20    0.01    0.47
  -7  -4  20    0.40    0.48
  -6  -4  20    0.59    0.50
 -18   0  21    0.11    0.36
 -17   0  21   -0.08    0.32
 -16   0  21    0.11    0.31
 -15   0  21   -0.06    0.30
 -14   0  21    0.15    0.31
 -13   0  21   -0.44    0.25
 -12   0  21    0.29    0.31
 -11   0  21   -0.02    0.28
 -10   0  21   -0.02    0.29
  -9   0  21   -0.12    0.27
  -8   0  21    0.44    0.29
  -7   0  21   -0.03    0.27
  -6   0  21   -0.11    0.25
  -5   0  21    0.01    0.28
  -4   0  21   -0.13    0.28
  -3   0  21   -0.08    0.27
  -2   0  21    0.11    0.31
  -1   0  21   -0.53    0.27
   0   0  21    0.23    0.31
 -18  -1  21    0.02    0.39
 -18   1  21    0.35    0.29
 -17  -1  21   -0.20    0.36
 -17   1  21   -0.09    0.25
 -16  -1  21    2.35    0.51
 -16   1  21    1.71    0.36
 -15  -1  21    0.40    0.39
 -15   1  21    0.51    0.28
 -14  -1  21    0.38    0.38
 -14   1  21    0.25    0.25
 -13  -1  21    0.68    0.39
 -13   1  21    0.54    0.28
 -12  -1  21    0.21    0.36
 -12   1  21    0.36    0.25
 -11  -1  21   -0.37    0.32
 -11   1  21   -0.17    0.22
 -10  -1  21    0.27    0.34
 -10   1  21    0.51    0.27
  -9  -1  21    4.38    0.59
  -9   1  21    4.76    0.49
  -8  -1  21    8.80    0.79
  -8   1  21    8.64    0.60
  -7  -1  21    4.73    0.60
  -7   1  21    4.19    0.48
  -6  -1  21    3.36    0.53
  -6   1  21    2.46    0.42
  -5  -1  21    8.03    0.78
  -5   1  21    9.15    0.70
  -4  -1  21   -0.20    0.33
  -4   1  21   -0.10    0.26
  -3  -1  21    0.91    0.41
  -3   1  21    0.98    0.36
  -2  -1  21    0.53    0.37
  -2   1  21    0.24    0.29
  -1  -1  21    1.77    0.46
  -1   1  21    1.69    0.43
   0  -1  21   10.00    0.91
   0   1  21    9.14    0.80
 -16  -2  21    4.22    0.67
 -15  -2  21    0.44    0.44
 -14  -2  21    5.62    0.72
 -13  -2  21    2.01    0.52
 -12  -2  21   -0.06    0.38
 -11  -2  21    1.17    0.46
 -10  -2  21   -0.20    0.35
  -9  -2  21    0.90    0.45
  -8  -2  21    3.53    0.59
  -7  -2  21    0.08    0.36
  -7   2  21    0.59    0.25
  -6  -2  21    5.58    0.68
  -6   2  21    5.82    0.49
  -5  -2  21    4.70    0.65
  -5   2  21    3.92    0.45
  -4  -2  21    5.51    0.70
  -4   2  21    5.42    0.51
  -3  -2  21    0.51    0.40
  -3   2  21    0.89    0.30
  -2  -2  21    0.01    0.36
  -2   2  21    0.20    0.27
 -14  -3  21    0.33    0.50
 -13  -3  21    7.69    0.89
 -12  -3  21    5.10    0.74
 -11  -3  21    7.97    0.86
 -10  -3  21   24.41    1.28
  -9  -3  21    1.31    0.52
  -8  -3  21   10.15    0.94
  -7  -3  21    4.31    0.68
  -6  -3  21    1.14    0.52
  -5  -3  21    9.86    0.92
  -4  -3  21    0.33    0.42
 -17   0  22    1.83    0.45
 -16   0  22    0.20    0.33
 -15   0  22    5.57    0.61
 -14   0  22   -0.12    0.30
 -13   0  22    4.97    0.58
 -12   0  22    0.31    0.32
 -11   0  22    4.08    0.55
 -10   0  22    0.18    0.31
  -9   0  22    0.69    0.34
  -8   0  22    4.47    0.56
  -7   0  22    0.37    0.32
  -6   0  22   61.97    1.79
  -5   0  22    0.72    0.37
  -4   0  22   32.16    1.27
  -3   0  22   18.00    1.00
  -2   0  22    6.46    0.73
 -16  -1  22   39.29    1.49
 -16   1  22   41.25    1.23
 -15  -1  22    1.72    0.49
 -15   1  22    2.33    0.38
 -14  -1  22    3.65    0.58
 -14   1  22    4.81    0.49
 -13  -1  22    7.64    0.76
 -13   1  22    7.15    0.57
 -12  -1  22    7.06    0.74
 -12   1  22    7.11    0.58
 -11  -1  22   12.13    0.87
 -11   1  22   10.36    0.64
 -10  -1  22    0.30    0.36
 -10   1  22    0.19    0.26
  -9  -1  22   43.48    1.51
  -9   1  22   42.61    1.28
  -8  -1  22    3.84    0.57
  -8   1  22    3.73    0.47
  -7  -1  22    9.42    0.83
  -7   1  22    8.55    0.68
  -6  -1  22   43.79    1.55
  -6   1  22   45.05    1.39
  -5  -1  22    5.46    0.69
  -5   1  22    6.82    0.64
  -4  -1  22   -0.07    0.35
  -4   1  22   -0.17    0.26
  -3  -1  22    0.37    0.41
  -3   1  22    2.14    0.45
 -15  -2  22    2.59    0.60
 -14  -2  22    0.85    0.47
 -13  -2  22    5.01    0.73
 -12  -2  22   13.74    1.00
 -11  -2  22    1.75    0.52
 -10  -2  22   25.00    1.24
  -9  -2  22    3.70    0.62
  -8  -2  22   13.13    0.96
  -7  -2  22    0.55    0.42
  -7   2  22   -0.05    0.22
  -6  -2  22    0.84    0.47
  -6   2  22    0.39    0.25
  -5  -2  22   48.60    1.75
  -5   2  22   50.26    1.37
  -4  -2  22    0.70    0.44
  -4   2  22    1.09    0.33
 -15   0  23   -0.14    0.33
 -14   0  23    0.32    0.35
 -13   0  23   -0.32    0.31
 -12   0  23    0.05    0.31
 -11   0  23   -0.24    0.29
 -10   0  23   -0.12    0.31
  -9   0  23   -0.38    0.29
  -8   0  23   -0.06    0.30
  -7   0  23    0.10    0.33
  -6   0  23   -0.24    0.31
  -5   0  23   -0.04    0.33
 -14  -1  23    3.15    0.57
 -14   1  23    3.14    0.42
 -13  -1  23    0.11    0.38
 -13   1  23    0.15    0.25
 -12  -1  23    0.92    0.42
 -12   1  23    0.57    0.28
 -11  -1  23    0.20    0.41
 -11   1  23    0.41    0.29
 -10  -1  23    2.63    0.54
 -10   1  23    3.68    0.47
  -9  -1  23   -0.02    0.36
  -9   1  23    0.56    0.31
  -8  -1  23    1.05    0.43
  -8   1  23    2.19    0.42
  -7  -1  23    1.39    0.46
  -7   1  23    0.99    0.34
  -6  -1  23   13.21    0.94
  -6   1  23   12.77    0.79
 -10  -2  23    0.73    0.47
   0   0   0    0.00    0.00
;
_shelx_hkl_checksum     33518
_shelx_res_file
;
TITL tnf, Tolnaftate, C19H17NOS, P2(1)/c (No. 14), Z=4
    .\tnf.res
    created by SHELXL-2018/3 at 19:06:47 on 27-May-2018
CELL  0.71073  17.0498   5.7778  18.1012   90.0000 117.3590  90.0000
ZERR    4.000   0.0011   0.0004   0.0011    0.0000   0.0012   0.0000
LATT  1
SYMM -X, Y+1/2, -Z+1/2
SFAC C H N O S
UNIT 76 68 4 4 4
REM Douglas M. Ho and Michael J. Zdilla
REM
REM Temple University, Department of Chemistry,
REM 1901 North 13th Street, Philadelphia, PA 19122, USA
REM
REM email, phone, fax = mzdilla@temple.edu, (215) 204-7886, (215) 204-1532
REM
REM IUPAC name   = O-Naphthalen-2-yl N-methyl-N-(3-methylphenyl)carbamothioate
REM Generic name = Tolnaftate
REM Abbreviation = TNF
REM Formula      = C19 H17 N O S
REM Formula Wt   = 307.39 (shelxl)
REM Density      = 1.289  (shelxl)
REM Mu (mm-1)    = 0.205  (shelxl)
REM
REM Source       = A vial charged with Bayer Tinactin Antifungal Liquid Spray
REM                and H2O (1:1) was sealed and allowed to stand at room
REM                temperature.  Tolnaftate crystals formed as colorless
REM                needles, but were extremely tiny in two dimensions.
REM                Recrystallization from acetone-water (1:1) yielded
REM                colorless, flat, thin needles.  One of the flat needles
REM                was cut to 0.067 mm x 0.178 mm x 0.291 mm and used for
REM                the diffraction experiment.  Face-indexing information:
REM
REM                 1.00    0.00    0.00    0.0330
REM                -1.00    0.00    0.00    0.0330
REM                 0.00    0.00   -1.00    0.0710
REM                 0.00    0.00    1.00    0.0690
REM                 1.00    0.00   -1.00    0.0830
REM                -1.00    0.00    1.00    0.0800
REM                -1.00    1.00    0.00    0.1170
REM                 1.00   -1.00    0.00    0.1240
REM
REM Collection  = Bruker Kappa APEX II DUO, Mo Ka, phi and omega scans,
REM and Data      100(2) K, Face-indexed Gaussian absorption correction
REM Reduction     applied, Tmin = 0.9062, Tmax = 1.0000.  Vol(saint) =
REM               1583.69(29), Vol(shelxl) = 1583.70(18), Mean |E^2-1| =
REM               0.953 vs 0.968 and 0.736 for centric and noncentric,
REM               respectively.  7328 total reflections collected. 6795
REM               total (533 rejected by shelxl), 3706 unique, 2935 with
REM               I>2s(I).  h = -22/17, k = -4/7, l = -17/23.  R(int) =
REM               0.0202.
REM
REM Solution    = SHELXT-2018/2 in P2(1)/c, R1 0.100, Rweak 0.002, Alpha 0.023
REM
REM Refinement  = SHELXL-2018/3, R1 0.0377, wR2 0.0852, S 1.039 for 2935 with
REM               I>2s(I), and   R1 0.0533, wR2 0.0925, S 1.039 for all 3706,
REM               202 parameters, 0 restraints, shift/su_max = 0.000,
REM               diff_density_max/min/rms = 0.287/-0.269/0.052.
REM
REM               A riding model was used for the H atoms with the Caryl-H and
REM               Cmethyl-H distances constrained to 0.95 and 0.98 Angstroms,
REM               respectively.  Uiso(H) values were set to 1.2Ueq(Caryl) or
REM               1.5Ueq(Cmethyl).  The tolyl methyl was treated as
REM               rotationally disordered over two orientations with refined
REM               site occupancy factors of 0.76(2) and 0.24(2) for the major
REM               and minor orientations, respectively.
MORE 2
ACTA
BOND $H
CONF
EQIV $1   X,       -Y + 1.5,  Z + 0.5
EQIV $2   X,        Y + 1.0,  Z
EQIV $3  -X + 1.0, -Y + 1.0, -Z + 1.0
EQIV $4  -X + 1.0,  Y - 0.5, -Z + 0.5
EQIV $5  -X + 1.0,  Y + 0.5, -Z + 0.5
EQIV $6  -X + 2.0,  Y + 0.5, -Z + 1.5
EQIV $7  -X + 2.0,  Y - 0.5, -Z + 1.5
REM Bondi, A. (1964). J. Phys. Chem. 68, 441-451.
REM r(VDW) C = 1.70, H = 1.20, N = 1.55, O = 1.52, S = 1.80
REM C-H...S intramolecular hydrogen bonds
RTAB C-H   C20    H20A
RTAB H..S  H20A   S11
RTAB C..S  C20    S11
RTAB CH.S  C20    H20A    S11
RTAB C-H   C20    H20C
RTAB H..S  H20C   S11
RTAB C..S  C20    S11
RTAB CH.S  C20    H20C    S11
HTAB       C20    S11    !This gives the C20-H20A...S11 interaction.
HTAB       C20    S11    !Edit the CIF later to insert the H20C values.
REM C-H...S intermolecular hydrogen bonds
RTAB C-H   C16    H16
RTAB H..S  H16    S11_$1
RTAB C..S  C16    S11_$1
RTAB CH.S  C16    H16    S11_$1
RTAB C-H   C18    H18
RTAB H..S  H18    S11_$2
RTAB C..S  C18    S11_$2
RTAB CH.S  C18    H18    S11_$2
HTAB       C16    S11_$1
HTAB       C18    S11_$2
REM Intramolecular S...X distances less than the sum of their VDW radii
RTAB S..C  S11    C2
RTAB S..C  S11    C20
RTAB S..N  S11    N12
RTAB S..O  S11    O9
REM Pi...Pi interactions (Naphthyl...Naphthyl)
MPLA 10 C1     C2     C3     C4     C4A    C5     C6     C7     C8     C8A =
        O9 =
        C1_$3  C2_$3  C3_$3  C4_$3  C4A_$3 C5_$3  C6_$3  C7_$3  C8_$3  C8A_$3 =
        H3_$3  H4_$3
MPLA 10 C1_$3  C2_$3  C3_$3  C4_$3  C4A_$3 C5_$3  C6_$3  C7_$3  C8_$3  C8A_$3
REM C-H...Pi interactions (Naphthyl...Naphthyl)
MPLA 10 C1     C2     C3     C4     C4A    C5     C6     C7     C8     C8A =
        C8_$4  H8_$4
RTAB C-H   C8     H8
RTAB H..C  H8     C6_$5
RTAB C..C  C8     C6_$5
RTAB CH.C  C8     H8     C6_$5
RTAB C-H   C8     H8
RTAB H..C  H8     C7_$5
RTAB C..C  C8     C7_$5
RTAB CH.C  C8     H8     C7_$5
RTAB C-H   C8     H8
RTAB H..C  H8     C8_$5
RTAB C..C  C8     C8_$5
RTAB CH.C  C8     H8     C8_$5
RTAB C-H   C8     H8
RTAB H..C  H8     C8A_$5
RTAB C..C  C8     C8A_$5
RTAB CH.C  C8     H8     C8A_$5
REM C-H...Pi interactions (Naphthyl... Tolyl and Methyl...Tolyl)
MPLA  6 C13    C14    C15    C16    C17    C18    C5_$3  H5_$3 =
        C20_$6 H20B_$6
REM C-H...Pi interactions (Naphthyl...Tolyl)
RTAB C-H   C5     H5
RTAB H..C  H5     C16_$3
RTAB C..C  C5     C16_$3
RTAB CH.C  C5     H5     C16_$3
RTAB C-H   C5     H5
RTAB H..C  H5     C17_$3
RTAB C..C  C5     C17_$3
RTAB CH.C  C5     H5     C17_$3
RTAB C-H   C5     H5
RTAB H..C  H5     C18_$3
RTAB C..C  C5     C18_$3
RTAB CH.C  C5     H5     C18_$3
REM C-H...Pi interactions (Methyl...Tolyl)
RTAB C-H   C20    H20B
RTAB H..C  H20B   C13_$7
RTAB C..C  C20    C13_$7
RTAB CH.C  C20    H20B   C13_$7
RTAB C-H   C20    H20B
RTAB H..C  H20B   C14_$7
RTAB C..C  C20    C14_$7
RTAB CH.C  C20    H20B   C14_$7
RTAB C-H   C20    H20B
RTAB H..C  H20B   C15_$7
RTAB C..C  C20    C15_$7
RTAB CH.C  C20    H20B   C15_$7
RTAB C-H   C20    H20B
RTAB H..C  H20B   C16_$7
RTAB C..C  C20    C16_$7
RTAB CH.C  C20    H20B   C16_$7
L.S. 20
SIZE 0.067 0.178 0.291
TEMP -173
FMAP 2
PLAN 20
REM WGHT    0.035100    0.789700, R1=0.0377/0.0533, wR2=0.0852/0.0925, S=1.039
REM WGHT    0.035100    0.789800, R1=0.0377/0.0533, wR2=0.0852/0.0925, S=1.040
REM Minor oscillation.  Will use the following to target the lower S value.
WGHT    0.035100    0.789700
FVAR       0.19968   0.75616
C1    1    0.591600    0.668770    0.427456    11.00000    0.01521    0.01470 =
         0.01841   -0.00353    0.01033   -0.00289
AFIX  43
H1    2    0.623315    0.805903    0.429587    11.00000   -1.20000
AFIX   0
C2    1    0.626596    0.508635    0.489288    11.00000    0.01210    0.02008 =
         0.01231   -0.00461    0.00528    0.00067
C3    1    0.582674    0.304432    0.489781    11.00000    0.02021    0.01569 =
         0.01595    0.00176    0.00977    0.00288
AFIX  43
H3    2    0.609246    0.196902    0.534181    11.00000   -1.20000
AFIX   0
C4    1    0.500650    0.262102    0.425123    11.00000    0.01886    0.01532 =
         0.01849   -0.00072    0.01077   -0.00176
AFIX  43
H4    2    0.470156    0.124436    0.425068    11.00000   -1.20000
AFIX   0
C4A   1    0.460711    0.421089    0.358313    11.00000    0.01459    0.01504 =
         0.01417   -0.00148    0.00907    0.00030
C5    1    0.376676    0.379203    0.289747    11.00000    0.01465    0.01896 =
         0.01923   -0.00233    0.00934   -0.00301
AFIX  43
H5    2    0.345130    0.242355    0.288336    11.00000   -1.20000
AFIX   0
C6    1    0.340682    0.535357    0.225412    11.00000    0.01269    0.02443 =
         0.01670   -0.00235    0.00610   -0.00003
AFIX  43
H6    2    0.284768    0.504520    0.179538    11.00000   -1.20000
AFIX   0
C7    1    0.385964    0.740782    0.226878    11.00000    0.01747    0.02013 =
         0.01835    0.00291    0.00923    0.00412
AFIX  43
H7    2    0.360301    0.847768    0.182193    11.00000   -1.20000
AFIX   0
C8    1    0.466898    0.786843    0.292530    11.00000    0.01782    0.01421 =
         0.01918   -0.00035    0.01178   -0.00046
AFIX  43
H8    2    0.496618    0.926537    0.293226    11.00000   -1.20000
AFIX   0
C8A   1    0.506827    0.627779    0.359585    11.00000    0.01557    0.01361 =
         0.01529   -0.00145    0.01031    0.00093
O9    4    0.706950    0.559778    0.559922    11.00000    0.01225    0.02617 =
         0.01395   -0.00626    0.00455    0.00042
C10   1    0.783714    0.482944    0.563436    11.00000    0.01452    0.01685 =
         0.01471    0.00396    0.00723    0.00254
S11   5    0.790489    0.310868    0.493374    11.00000    0.02067    0.02537 =
         0.01524   -0.00191    0.00921    0.00353
N12   3    0.852910    0.561192    0.632656    11.00000    0.01289    0.02154 =
         0.01456   -0.00147    0.00536    0.00257
C13   1    0.842978    0.711111    0.691581    11.00000    0.01136    0.01761 =
         0.01530   -0.00332    0.00584   -0.00318
C14   1    0.875919    0.638349    0.773799    11.00000    0.01224    0.01651 =
         0.01672    0.00045    0.00445   -0.00197
AFIX  43
H14   2    0.903376    0.491070    0.789788    11.00000   -1.20000
AFIX   0
C15   1    0.868908    0.779970    0.832799    11.00000    0.01418    0.02060 =
         0.01555   -0.00061    0.00578   -0.00466
C16   1    0.827639    0.993829    0.807692    11.00000    0.01800    0.01931 =
         0.02092   -0.00571    0.01051   -0.00505
AFIX  43
H16   2    0.821670    1.091372    0.847062    11.00000   -1.20000
AFIX   0
C17   1    0.794967    1.066573    0.725469    11.00000    0.01732    0.01455 =
         0.02286   -0.00055    0.00828   -0.00185
AFIX  43
H17   2    0.766728    1.212836    0.709153    11.00000   -1.20000
AFIX   0
C18   1    0.803446    0.926493    0.667234    11.00000    0.01668    0.01895 =
         0.01557    0.00144    0.00605   -0.00210
AFIX  43
H18   2    0.782451    0.977470    0.611442    11.00000   -1.20000
AFIX   0
C19   1    0.906241    0.701481    0.922450    11.00000    0.02627    0.03105 =
         0.01528    0.00049    0.00699   -0.00059
AFIX 127
H19A  2    0.874340    0.778202    0.948881    21.00000   -1.50000
H19B  2    0.968999    0.742058    0.952272    21.00000   -1.50000
H19C  2    0.899534    0.533409    0.924194    21.00000   -1.50000
H19D  2    0.954242    0.590911    0.934683   -21.00000   -1.50000
H19E  2    0.859583    0.627054    0.931293   -21.00000   -1.50000
H19F  2    0.929048    0.835703    0.959371   -21.00000   -1.50000
AFIX   0
C20   1    0.941972    0.486131    0.650761    11.00000    0.01423    0.04177 =
         0.02246   -0.00541    0.00591    0.00677
AFIX 137
H20A  2    0.944778    0.316685    0.652511    11.00000   -1.50000
H20B  2    0.984692    0.548683    0.704684    11.00000   -1.50000
H20C  2    0.956057    0.542788    0.607206    11.00000   -1.50000
AFIX   0
HKLF 4
REM  tnf, Tolnaftate, C19H17NOS, P2(1)/c (No. 14), Z=4
REM wR2 = 0.0925, GooF = S = 1.039, Restrained GooF = 1.039 for all data
REM R1 = 0.0377 for 2935 Fo > 4sig(Fo) and 0.0533 for all 3706 data
REM 202 parameters refined using 0 restraints
END
WGHT      0.0351      0.7898
REM Highest difference peak  0.287,  deepest hole -0.269,  1-sigma level  0.052
Q1    1   0.4260  0.3861  0.3179  11.00000  0.05    0.29
Q2    1   0.4796  0.5200  0.3526  11.00000  0.05    0.27
Q3    1   0.4320  0.7440  0.2568  11.00000  0.05    0.27
Q4    1   0.6191  0.5586  0.4498  11.00000  0.05    0.27
Q5    1   0.4874  0.3323  0.3872  11.00000  0.05    0.26
Q6    1   0.4973  0.6926  0.3236  11.00000  0.05    0.26
Q7    1   0.5428  0.6637  0.3972  11.00000  0.05    0.25
Q8    1   0.8587  0.2563  0.5236  11.00000  0.05    0.25
Q9    1   0.5988  0.4221  0.4931  11.00000  0.05    0.24
Q10   1   0.8104  1.0024  0.7022  11.00000  0.05    0.24
Q11   1   0.8790  0.7433  0.8016  11.00000  0.05    0.24
Q12   1   0.6011  0.6089  0.4671  11.00000  0.05    0.23
Q13   1   0.8949  0.7494  0.8716  11.00000  0.05    0.23
Q14   1   0.5481  0.2821  0.4524  11.00000  0.05    0.23
Q15   1   0.8235  0.5771  0.5866  11.00000  0.05    0.23
Q16   1   0.3702  0.6431  0.2384  11.00000  0.05    0.22
Q17   1   0.3622  0.4566  0.2572  11.00000  0.05    0.22
Q18   1   0.8862  0.5130  0.6399  11.00000  0.05    0.22
Q19   1   0.7683  0.4530  0.5098  11.00000  0.05    0.21
Q20   1   0.8511  0.6739  0.7309  11.00000  0.05    0.21
;
_shelx_res_checksum     20768
