# Supplementary material for: The solid-state conformation of the topical anti­fungal agent O-naphthalen-2-yl N-methyl-N-(3-methyl­phen­yl)carbamo­thio­ate
Source: Acta Crystallogr C Struct Chem. 2018 Oct 23;74(Pt 11):1495–501. doi: 10.1107/S2053229618013591 (PMC6218884; doi:10.1107/S2053229618013591)
Supplement: Supplementary file 2 [file c-74-01495-Isup2.hkl]

data_I                                                                          
_shelx_title ' tnf, Tolnaftate, C19H17NOS, P2(1)/c (No. 14), Z=4'               
_shelx_refln_list_code          4                                               
_shelx_F_calc_maximum      157.26                                               
_exptl_crystal_F_000       648.00                                               
_reflns_d_resolution_high  0.7589                                               
                                                                                
loop_                                                                           
 _space_group_symop_operation_xyz                                               
 'x, y, z'                                                                      
 '-x, y+1/2, -z+1/2'                                                            
 '-x, -y, -z'                                                                   
 'x, -y-1/2, z-1/2'                                                             
                                                                                
_cell_length_a    17.0498                                                       
_cell_length_b     5.7778                                                       
_cell_length_c    18.1012                                                       
_cell_angle_alpha  90.000                                                       
_cell_angle_beta  117.359                                                       
_cell_angle_gamma  90.000                                                       
                                                                                
_shelx_F_squared_multiplier     1.000                                           
                                                                                
loop_                                                                           
 _refln_index_h                                                                 
 _refln_index_k                                                                 
 _refln_index_l                                                                 
 _refln_F_squared_calc                                                          
 _refln_F_squared_meas                                                          
 _refln_F_squared_sigma                                                         
 _refln_observed_status                                                         
   2   0   0       1114.05       1088.25        19.81 o                         
   3   0   0      23564.39      22785.45       355.14 o                         
   4   0   0       2482.79       2471.44        43.89 o                         
   5   0   0       3103.00       2864.20        51.42 o                         
   6   0   0       1568.91       1652.31        33.86 o                         
   7   0   0       3899.76       3625.40        65.96 o                         
   8   0   0         53.46         84.52         8.28 o                         
   9   0   0        206.85        305.48        14.55 o                         
  10   0   0       2288.15       2260.76        48.91 o                         
  11   0   0        668.18        665.39        23.58 o                         
  12   0   0       2669.83       2756.35        59.94 o                         
  13   0   0          7.72          7.77         7.27 o                         
  14   0   0       1486.97       1518.63        42.39 o                         
  15   0   0        351.95        381.48        22.82 o                         
  16   0   0        201.33        216.19        19.06 o                         
  17   0   0        309.48        297.20        22.57 o                         
  18   0   0         27.80         27.34        13.04 o                         
  19   0   0        224.98        259.83        24.33 o                         
   1   1   0        100.22         95.50         2.72 o                         
   2   1   0       3477.17       3297.37        24.45 o                         
   3   1   0       4611.92       4321.21        63.00 o                         
   4   1   0       2289.95       2172.39        28.01 o                         
   5   1   0       3468.65       3479.52        43.36 o                         
   6   1   0       6472.50       6397.87        76.17 o                         
   7   1   0        263.07        274.13         8.77 o                         
   8   1   0       1948.11       1889.82        28.73 o                         
   9   1   0        999.03       1031.98        20.32 o                         
  10   1   0        132.78        110.58         7.44 o                         
  11   1   0        342.80        317.99        11.96 o                         
  12   1   0          0.03          0.40         8.03 o                         
  13   1   0        190.96        207.10        14.42 o                         
  14   1   0        124.85        148.96        10.80 o                         
  15   1   0         86.90        117.44        15.80 o                         
  16   1   0        180.46        195.98        13.37 o                         
  17   1   0        107.92        112.72        11.35 o                         
  18   1   0        173.21        127.75        12.40 o                         
  19   1   0          9.51         12.75         9.13 o                         
   0   2   0         39.22         35.09         2.45 o                         
   1   2   0       1066.96       1051.72         9.58 o                         
   2   2   0       2396.12       2583.81        20.36 o                         
   3   2   0       1907.16       1880.78        16.08 o                         
   4   2   0        111.58        124.71         4.38 o                         
   5   2   0         24.36          9.97         2.38 o                         
   6   2   0        600.93        626.91        12.93 o                         
   7   2   0          0.84         19.81         5.02 o                         
   8   2   0        963.49       1050.81        19.58 o                         
   9   2   0        126.05        131.42         7.88 o                         
  10   2   0        624.54        618.51        44.89 o                         
  11   2   0        558.17        594.04        25.33 o                         
  12   2   0         56.91         49.51         6.91 o                         
  13   2   0         18.81         14.84         5.96 o                         
  14   2   0          2.07         -0.31        11.16 o                         
  15   2   0         40.33         42.59         7.98 o                         
  16   2   0         46.83         57.77        10.36 o                         
  17   2   0        183.21        189.11        19.06 o                         
  18   2   0         17.31          7.77        11.54 o                         
  19   2   0         11.87         23.07        13.54 o                         
   1   3   0       1294.20       1322.31        13.76 o                         
   2   3   0        953.97       1153.40        11.36 o                         
   3   3   0         65.80         90.71         4.71 o                         
   4   3   0        827.52        935.74        11.67 o                         
   5   3   0        293.14        339.65         6.86 o                         
   6   3   0         41.01         56.96         4.32 o                         
   7   3   0         53.23         58.75         4.54 o                         
   8   3   0         15.13         17.82         4.52 o                         
   9   3   0         18.89         19.21         4.64 o                         
  10   3   0        300.07        318.19        12.18 o                         
  11   3   0       1109.76       1057.94        23.32 o                         
  12   3   0        146.06        121.89        12.79 o                         
  13   3   0        137.96        156.25        14.80 o                         
  14   3   0         27.23         28.34         9.78 o                         
  15   3   0          7.03         -8.03         8.03 o                         
  16   3   0          9.91         11.29         9.78 o                         
  17   3   0          8.75         11.79        10.78 o                         
  18   3   0          2.17         -3.76        11.29 o                         
   0   4   0       1376.70       1449.62        22.34 o                         
   1   4   0         53.15         58.21         3.32 o                         
   2   4   0         78.64         96.21         3.98 o                         
   3   4   0          2.62         -0.87         2.44 o                         
   4   4   0         30.92         27.18         3.37 o                         
   5   4   0         61.85         54.06         5.88 o                         
   6   4   0         33.45         23.07         5.52 o                         
   7   4   0        120.00        137.69        10.78 o                         
   8   4   0         22.84         21.82         6.27 o                         
   9   4   0         48.47         34.11         7.52 o                         
  10   4   0         59.35         53.67         9.03 o                         
  11   4   0          0.76          3.01         7.02 o                         
  12   4   0          5.77          2.76         7.52 o                         
  13   4   0         93.06         87.03        12.29 o                         
  14   4   0         13.16          3.51         8.78 o                         
  15   4   0         25.22         23.58        10.78 o                         
  16   4   0         51.82         41.13        12.54 o                         
   1   5   0         28.00         27.80         3.12 o                         
   2   5   0        342.00        344.05         8.44 o                         
   3   5   0        250.83        283.85         9.71 o                         
   4   5   0          6.64          0.13         3.55 o                         
   5   5   0          4.89          9.28         5.77 o                         
   6   5   0        192.48        209.42        12.54 o                         
   7   5   0        232.16        183.09        12.54 o                         
   8   5   0         94.76         67.22         9.03 o                         
   9   5   0         14.29         17.05         7.02 o                         
  10   5   0          5.60         -3.26         6.27 o                         
  11   5   0          7.54          0.75         7.02 o                         
  12   5   0         25.41         47.15        10.03 o                         
  13   5   0        107.53        107.09        13.54 o                         
  14   5   0        109.10        108.35        14.30 o                         
  15   5   0         24.19         20.82        11.04 o                         
   0   6   0         31.39         36.37         6.77 o                         
   1   6   0         74.71         70.19         6.03 o                         
   2   6   0         89.39         88.44         6.63 o                         
   3   6   0         19.53         27.79         4.86 o                         
   4   6   0         54.83         39.13         7.27 o                         
   5   6   0        386.10        389.75        16.55 o                         
   6   6   0        151.74        120.89        10.78 o                         
   7   6   0         64.39         86.53         9.78 o                         
   8   6   0         45.93         51.42         8.78 o                         
   9   6   0         32.62         41.63         8.78 o                         
  10   6   0         13.33         10.78         7.77 o                         
  11   6   0         37.65         15.30         8.03 o                         
  12   6   0         16.23         20.32         9.28 o                         
   1   7   0        148.93        140.70        12.04 o                         
 -20   1   1          4.50          6.78         9.07 o                         
 -19   1   1         50.96         46.86        10.35 o                         
 -18   1   1          2.70          2.52         7.50 o                         
 -17   1   1         84.69         76.95         9.84 o                         
 -16   1   1         66.13         59.93         8.51 o                         
 -15   1   1         25.03         29.00         9.28 o                         
 -14   1   1        240.77        237.23        20.94 o                         
 -13   1   1        847.30        811.05        19.86 o                         
 -12   1   1        110.63         99.99         7.89 o                         
 -11   1   1          3.63          8.27        11.04 o                         
 -10   1   1          5.78          9.45         4.03 o                         
  -9   1   1       2503.24       2828.08        39.54 o                         
  -8   1   1         88.56         93.73         9.41 o                         
  -7   1   1         86.74         88.41         5.29 o                         
  -6   1   1       1208.60       1251.53        30.72 o                         
  -5   1   1        781.88        742.50        12.66 o                         
  -4   1   1       4410.70       4329.33        41.94 o                         
  -3   1   1       4612.14       4565.96        43.33 o                         
  -2   1   1          0.03         -0.20         1.16 o                         
  -1   1   1       2388.27       2292.70        22.59 o                         
   0   1   1      18405.88      17488.04       111.03 o                         
   1   1   1          0.16         -1.02         1.02 o                         
   2   1   1       1504.86       1460.33        13.48 o                         
   3   1   1       1727.51       1637.13        17.91 o                         
   4   1   1       4576.56       4458.14        53.56 o                         
   5   1   1        153.62        162.03         6.65 o                         
   6   1   1        472.25        478.29        26.46 o                         
   7   1   1        137.17        118.27         9.66 o                         
   8   1   1          0.01          4.30         3.64 o                         
   9   1   1         98.89        112.03         8.65 o                         
  10   1   1        181.00        187.00         9.40 o                         
  11   1   1        529.99        533.92        15.43 o                         
  12   1   1       1208.74       1253.79        25.63 o                         
  13   1   1          3.28          5.14         5.50 o                         
  14   1   1        730.28        734.28        20.84 o                         
  15   1   1         11.73          3.23         6.38 o                         
  16   1   1         11.50          3.53         7.09 o                         
  17   1   1        108.90        106.60        11.70 o                         
  18   1   1         77.77         74.38        13.04 o                         
  19   1   1        132.40        167.29        20.57 o                         
 -19   2   1         40.42         44.39        13.79 o                         
 -18   2   1        105.21        106.59        15.55 o                         
 -17   2   1          0.99         -3.51        10.03 o                         
 -16   2   1        163.04        175.13        18.69 o                         
 -15   2   1         20.08         22.23         6.78 o                         
 -14   2   1         52.05         41.92         7.27 o                         
 -13   2   1        819.73        828.91        20.54 o                         
 -12   2   1       1373.38       1294.24        42.51 o                         
 -11   2   1          0.89          3.00         4.21 o                         
 -10   2   1        754.97        805.48        17.61 o                         
  -9   2   1        946.03        892.77        42.01 o                         
  -8   2   1       2221.53       2341.71        33.76 o                         
  -7   2   1        359.84        430.15        20.44 o                         
  -6   2   1       2068.73       2053.64        23.71 o                         
  -5   2   1        240.95        238.30         9.09 o                         
  -4   2   1          0.08          4.57         2.06 o                         
  -3   2   1         40.20         42.09         2.37 o                         
  -2   2   1       1697.82       1730.20        14.34 o                         
  -1   2   1         10.24          9.44         1.44 o                         
   0   2   1       2226.15       2236.07        17.71 o                         
   1   2   1        366.79        353.86         5.25 o                         
   2   2   1        865.96        852.29         7.80 o                         
   3   2   1       1402.59       1429.41        14.55 o                         
   4   2   1       1763.51       1761.53        17.59 o                         
   5   2   1        105.60        105.42         5.01 o                         
   6   2   1       1892.55       1965.48        23.41 o                         
   7   2   1        150.74        192.21         8.07 o                         
   8   2   1        540.30        544.05        13.74 o                         
   9   2   1        384.56        391.81        12.40 o                         
  10   2   1         84.61         83.98         7.26 o                         
  11   2   1        304.75        317.77        12.77 o                         
  12   2   1        116.09        120.66        17.81 o                         
  13   2   1         51.14         43.25        17.56 o                         
  14   2   1        132.84        135.75        10.90 o                         
  15   2   1         22.15         31.10        10.78 o                         
  16   2   1         35.94         56.18        12.79 o                         
  17   2   1          4.49          0.25        10.78 o                         
  18   2   1        233.25        275.38        24.33 o                         
 -18   3   1          1.39         -3.76        10.53 o                         
 -17   3   1        153.62        181.33        18.56 o                         
 -16   3   1         65.95         74.49        12.79 o                         
 -15   3   1        819.09        858.51        31.35 o                         
 -14   3   1          0.31         12.54         8.78 o                         
 -13   3   1        520.98        523.18        22.57 o                         
 -12   3   1         60.27         51.85         6.93 o                         
 -11   3   1        750.83        759.27        18.46 o                         
 -10   3   1       1098.03       1090.38        29.47 o                         
  -9   3   1        359.42        350.72        11.49 o                         
  -8   3   1        420.63        445.26        12.16 o                         
  -7   3   1          2.03          0.35         4.89 o                         
  -6   3   1        104.56        123.80         6.42 o                         
  -5   3   1       3225.59       3179.48        37.79 o                         
  -4   3   1        861.15        929.37        11.50 o                         
  -3   3   1        673.29        706.42         9.37 o                         
  -2   3   1        865.57        871.31         9.25 o                         
  -1   3   1        284.39        337.93         5.50 o                         
   0   3   1        313.52        326.04         6.37 o                         
   1   3   1        190.35        194.71         4.19 o                         
   2   3   1        138.71        225.15         5.01 o                         
   3   3   1        962.30       1006.93        10.88 o                         
   4   3   1          0.72          1.74         2.10 o                         
   5   3   1         88.53         60.04         4.20 o                         
   6   3   1          5.97          2.18         2.49 o                         
   7   3   1        351.11        319.36         8.72 o                         
   8   3   1          1.33          4.65         5.64 o                         
   9   3   1        117.35        108.72         8.53 o                         
  10   3   1        222.32        237.96        18.06 o                         
  11   3   1        336.99        336.58        18.31 o                         
  12   3   1        181.22        201.65        16.30 o                         
  13   3   1        263.95        264.10        19.06 o                         
  14   3   1        795.73        812.36        31.35 o                         
  15   3   1         15.09          4.26         9.78 o                         
  16   3   1        102.07         98.82        15.30 o                         
  17   3   1         17.43         15.80        12.04 o                         
 -17   4   1         68.63         50.41        13.29 o                         
 -16   4   1         76.64         77.50        13.79 o                         
 -15   4   1        307.68        304.73        21.07 o                         
 -14   4   1         73.09         73.99        12.04 o                         
 -13   4   1        237.91        288.18        18.06 o                         
 -12   4   1         86.03         68.47        10.28 o                         
 -11   4   1        143.77        157.51        12.79 o                         
 -10   4   1        110.90        117.13        10.78 o                         
  -9   4   1        386.47        414.58        16.80 o                         
  -8   4   1        105.45        112.11         9.53 o                         
  -7   4   1        408.81        412.07        15.05 o                         
  -6   4   1          1.07          0.25         3.00 o                         
  -5   4   1        126.29        117.87         5.25 o                         
  -4   4   1         86.32         79.37         4.14 o                         
  -3   4   1        165.18        147.70         5.31 o                         
  -2   4   1         39.13         37.90         3.04 o                         
  -1   4   1       1235.47       1171.07        13.47 o                         
   0   4   1          0.02         -1.54         2.32 o                         
   1   4   1       1526.70       1607.68        17.11 o                         
   2   4   1         37.16         32.59         3.41 o                         
   3   4   1        169.14        147.93         5.57 o                         
   4   4   1        110.01        105.04         6.46 o                         
   5   4   1         38.91         30.99         4.42 o                         
   6   4   1        114.64        115.62        10.28 o                         
   7   4   1         40.24         35.87         7.27 o                         
   8   4   1        344.90        328.30        16.30 o                         
   9   4   1        142.66        143.46        12.29 o                         
  10   4   1          7.52         16.05         7.52 o                         
  11   4   1        539.05        527.44        22.82 o                         
  12   4   1        176.86        180.08        15.80 o                         
  13   4   1        498.10        544.00        25.33 o                         
  14   4   1          2.02          5.27         9.28 o                         
  15   4   1        174.27        169.04        18.06 o                         
  16   4   1          5.25         13.04        11.79 o                         
 -15   5   1          1.43          8.78         8.78 o                         
 -14   5   1        448.63        459.23        22.82 o                         
 -13   5   1         57.82         56.43        10.28 o                         
 -12   5   1        189.44        173.06        14.55 o                         
 -11   5   1        115.50        107.85        11.29 o                         
 -10   5   1        116.79        105.34        10.28 o                         
  -9   5   1        440.24        440.67        17.81 o                         
  -8   5   1         43.33         38.87         7.02 o                         
  -7   5   1        351.25        377.96        15.30 o                         
  -6   5   1        426.04        381.43        21.95 o                         
  -5   5   1       1509.11       1498.04        24.75 o                         
  -4   5   1         49.82         53.14         5.24 o                         
  -3   5   1         32.12         41.52         4.75 o                         
  -2   5   1        906.74        939.40        14.03 o                         
  -1   5   1         14.05         12.32         4.13 o                         
   0   5   1       1142.84       1134.47        15.55 o                         
   1   5   1         12.21          5.40         2.54 o                         
   2   5   1        200.74        190.64         7.79 o                         
   3   5   1        647.66        636.04        20.82 o                         
   4   5   1        128.86        158.51        11.79 o                         
   5   5   1       1609.32       1467.72        35.11 o                         
   6   5   1        120.38         99.07        10.28 o                         
   7   5   1        245.04        244.54        14.80 o                         
   8   5   1        133.09        129.67        12.04 o                         
   9   5   1         24.32         21.07         7.77 o                         
  10   5   1        279.54        301.72        18.31 o                         
  11   5   1        472.66        498.85        23.07 o                         
  12   5   1        100.10        153.74        15.30 o                         
  13   5   1         64.44         70.73        13.04 o                         
  14   5   1        221.99        248.05        20.32 o                         
 -12   6   1         45.15         49.66         9.28 o                         
 -11   6   1         44.40         54.42         9.53 o                         
 -10   6   1         38.57         54.42         8.78 o                         
  -9   6   1         67.64         80.26         9.53 o                         
  -6   6   1        208.00        206.16        12.04 o                         
  -5   6   1        397.56        443.42        20.32 o                         
  -4   6   1        967.57        923.22        28.84 o                         
  -3   6   1        133.75        122.14        12.04 o                         
  -2   6   1         12.50          1.50         6.02 o                         
  -1   6   1        186.89        159.93         8.28 o                         
   0   6   1          4.46          2.56         7.15 o                         
   1   6   1          7.77          4.27         3.89 o                         
   2   6   1        120.65        105.59        10.78 o                         
   3   6   1        481.71        472.02        19.06 o                         
   4   6   1         45.56         34.36         7.77 o                         
   5   6   1         47.17         53.92         8.78 o                         
   6   6   1        735.47        733.11        24.58 o                         
   7   6   1          6.74         12.54         7.02 o                         
   8   6   1        535.08        525.44        21.82 o                         
   9   6   1        485.15        522.68        22.57 o                         
  10   6   1        141.08        134.43        13.79 o                         
  11   6   1         67.44         81.76        12.04 o                         
  -3   7   1         52.45         43.64         9.03 o                         
  -2   7   1          0.03          7.02         6.52 o                         
  -1   7   1         22.51         19.56         7.02 o                         
   0   7   1         12.14         14.30         6.77 o                         
   1   7   1         10.38          8.53         6.52 o                         
   2   7   1         51.46         30.60         7.52 o                         
   3   7   1         18.43         23.07         7.02 o                         
   4   7   1         18.74         18.81         7.52 o                         
   5   7   1         78.61         44.14         8.28 o                         
   6   7   1         14.70         17.56         7.77 o                         
   7   7   1        261.99        284.66        17.81 o                         
 -20   0   2         16.77         11.04        12.54 o                         
 -19   0   2        905.82        865.28        36.87 o                         
 -18   0   2          5.73         15.05        10.53 o                         
 -17   0   2          3.08          1.76         8.78 o                         
 -16   0   2        847.91        832.17        31.85 o                         
 -15   0   2        242.63        222.46        17.81 o                         
 -14   0   2        684.76        649.34        25.58 o                         
 -13   0   2        625.34        626.26        24.08 o                         
 -12   0   2         65.28         59.94         9.03 o                         
 -11   0   2        625.06        597.42        21.07 o                         
 -10   0   2       5777.67       6017.58       106.59 o                         
  -9   0   2         35.16         15.80         5.02 o                         
  -8   0   2        762.28        794.55        21.57 o                         
  -7   0   2       6684.37       6732.88       112.86 o                         
  -6   0   2       5754.29       5901.46        98.32 o                         
  -5   0   2         94.54        100.92         4.96 o                         
  -4   0   2       8591.11       8354.44        85.98 o                         
  -3   0   2       4092.91       4018.89        37.70 o                         
  -2   0   2       1945.54       1923.67        22.41 o                         
  -1   0   2       4432.69       4308.49        39.53 o                         
   0   0   2        487.89        439.68         5.43 o                         
   1   0   2        289.93        267.16        14.30 o                         
   2   0   2        157.62        166.54         7.27 o                         
   3   0   2        356.87        320.28        10.53 o                         
   4   0   2       1757.05       1716.01        33.86 o                         
   5   0   2       3751.60       3641.95        65.21 o                         
   6   0   2       2675.30       2748.83        52.67 o                         
   7   0   2        955.91       1186.81        29.09 o                         
   8   0   2        453.77        457.22        17.56 o                         
   9   0   2        606.76        550.02        20.32 o                         
  10   0   2       1283.72       1306.95        34.86 o                         
  11   0   2        248.43        278.90        17.05 o                         
  12   0   2        688.51        737.37        27.34 o                         
  13   0   2       1197.76       1111.57        35.61 o                         
  14   0   2       1976.17       1921.67        51.16 o                         
  15   0   2        116.28         69.97        13.29 o                         
  16   0   2         44.95         66.97        13.54 o                         
  17   0   2        350.12        312.00        24.58 o                         
  18   0   2         88.99         50.41        15.05 o                         
  19   0   2         21.83          3.76        13.79 o                         
 -20   1   2         57.06        100.20        12.41 o                         
 -19   1   2          1.65         -7.42         7.42 o                         
 -18   1   2        533.69        602.30        38.62 o                         
 -17   1   2        204.10        216.37        13.83 o                         
 -16   1   2         71.60         67.31         8.67 o                         
 -15   1   2        536.32        580.16        18.18 o                         
 -14   1   2        355.62        365.88        14.17 o                         
 -13   1   2       1529.33       1575.71        28.88 o                         
 -12   1   2          9.16          2.94        10.66 o                         
 -11   1   2          0.17         -3.61         3.89 o                         
 -10   1   2       1881.42       1919.09        32.10 o                         
  -9   1   2         30.93         49.13         4.78 o                         
  -8   1   2          2.36          8.69         3.25 o                         
  -7   1   2          4.48          1.87         2.64 o                         
  -6   1   2         77.44        104.84         4.24 o                         
  -5   1   2       1912.69       1932.34        21.01 o                         
  -4   1   2       5459.98       5336.96        50.71 o                         
  -3   1   2        948.65        932.72        10.84 o                         
  -2   1   2       8158.25       7856.99        89.03 o                         
  -1   1   2       5560.02       5356.48        50.20 o                         
   0   1   2          7.51          4.07         1.33 o                         
   1   1   2        846.73        857.52         7.84 o                         
   2   1   2        711.48        689.71         7.93 o                         
   3   1   2        679.63        611.71         7.77 o                         
   4   1   2       1437.13       1372.21        20.39 o                         
   5   1   2          1.18          1.30         2.74 o                         
   6   1   2       2533.08       2421.91        33.78 o                         
   7   1   2          4.66          6.01         3.45 o                         
   8   1   2        301.22        291.48        10.20 o                         
   9   1   2        511.43        523.52        14.27 o                         
  10   1   2        542.32        524.08        15.07 o                         
  11   1   2        228.95        233.05        13.67 o                         
  12   1   2          7.54          5.99         5.29 o                         
  13   1   2        344.33        358.75        15.07 o                         
  14   1   2         46.97         42.30         7.71 o                         
  15   1   2         42.65         47.11         8.59 o                         
  16   1   2         38.58         32.41         9.41 o                         
  17   1   2         14.46         14.93         8.33 o                         
  18   1   2         81.15         66.46        15.55 o                         
 -20   2   2        123.11        147.22        19.31 o                         
 -19   2   2          5.52         20.06        11.79 o                         
 -18   2   2          1.18          3.01        10.41 o                         
 -17   2   2         12.65         19.41         7.42 o                         
 -16   2   2          2.11          6.62         6.20 o                         
 -15   2   2        298.32        282.71        14.03 o                         
 -14   2   2         34.49         40.20         8.28 o                         
 -13   2   2       3390.82       3375.73        49.88 o                         
 -12   2   2         32.31         42.34         5.96 o                         
 -11   2   2         55.53         72.98         6.61 o                         
 -10   2   2       1425.07       1375.32        24.05 o                         
  -9   2   2        228.12        224.18         8.78 o                         
  -8   2   2       1396.76       1426.19        27.59 o                         
  -7   2   2       2068.68       2038.13        24.03 o                         
  -6   2   2         18.47         26.14         2.80 o                         
  -5   2   2       2387.44       2338.46        25.35 o                         
  -4   2   2        720.18        713.15        13.87 o                         
  -3   2   2        207.00        181.27         8.23 o                         
  -2   2   2        204.48        214.08         5.45 o                         
  -1   2   2       4531.38       4449.72        43.68 o                         
   0   2   2       1090.50       1043.49         9.60 o                         
   1   2   2        789.68        820.06         9.37 o                         
   2   2   2       1104.24       1081.20        10.44 o                         
   3   2   2       2252.38       2233.76        28.85 o                         
   4   2   2        433.25        455.58         7.36 o                         
   5   2   2        113.06        101.32         4.10 o                         
   6   2   2          0.20         -0.63         2.43 o                         
   7   2   2        489.57        482.65        10.27 o                         
   8   2   2        925.77        961.44        19.51 o                         
   9   2   2        882.28        873.88        19.24 o                         
  10   2   2         83.58         78.06        10.03 o                         
  11   2   2        683.78        690.25        18.35 o                         
  12   2   2        759.53        776.44        35.36 o                         
  13   2   2         76.36         89.75         9.57 o                         
  14   2   2        482.97        435.65        24.33 o                         
  15   2   2         30.12         26.59        10.53 o                         
  16   2   2        288.26        342.85        24.83 o                         
  17   2   2         72.48         55.18        14.30 o                         
  18   2   2          0.97          6.52        11.79 o                         
 -19   3   2         41.93         43.89        12.79 o                         
 -18   3   2        425.55        419.60        25.58 o                         
 -17   3   2          5.55         -5.77         9.03 o                         
 -16   3   2        104.25        104.08        13.79 o                         
 -15   3   2       1312.29       1276.10        37.87 o                         
 -14   3   2        259.65        274.63        17.81 o                         
 -13   3   2          4.47          3.45         5.18 o                         
 -12   3   2        466.98        445.29        14.63 o                         
 -11   3   2        116.19        109.94        15.68 o                         
 -10   3   2         53.48         53.67         5.91 o                         
  -9   3   2         54.16         47.81         5.29 o                         
  -8   3   2        120.08        111.82         5.65 o                         
  -7   3   2       1661.16       1695.05        21.51 o                         
  -6   3   2          0.95          2.49         3.26 o                         
  -5   3   2         22.52         31.19         3.06 o                         
  -4   3   2        306.52        302.05         5.98 o                         
  -3   3   2        999.42       1049.77        12.10 o                         
  -2   3   2         24.21         23.41         2.98 o                         
  -1   3   2       1177.17       1157.15        11.10 o                         
   0   3   2       1053.42       1113.22        10.94 o                         
   1   3   2        154.57        133.39         3.69 o                         
   2   3   2        466.18        512.92         7.87 o                         
   3   3   2        806.64        759.69        11.82 o                         
   4   3   2        251.53        309.55         6.64 o                         
   5   3   2         11.80          4.00         2.43 o                         
   6   3   2         28.61         28.24         3.27 o                         
   7   3   2         85.93         91.64         6.69 o                         
   8   3   2         88.31         84.22         7.18 o                         
   9   3   2        896.94        927.73        28.59 o                         
  10   3   2        721.83        730.85        25.83 o                         
  11   3   2        360.71        374.20        20.32 o                         
  12   3   2        509.29        476.78        23.32 o                         
  13   3   2        524.08        575.60        26.33 o                         
  14   3   2          1.77          7.02         9.53 o                         
  15   3   2         49.64         42.39        12.29 o                         
  16   3   2         27.05         33.11        12.29 o                         
  17   3   2         82.32         81.26        16.55 o                         
 -17   4   2         36.22         30.60        11.29 o                         
 -16   4   2        326.90        311.25        21.32 o                         
 -15   4   2        404.53        403.80        22.07 o                         
 -14   4   2        443.73        459.98        22.07 o                         
 -13   4   2          6.65         14.80         7.52 o                         
 -12   4   2         10.48          5.27         6.02 o                         
 -11   4   2          3.86          8.03         6.27 o                         
 -10   4   2         47.62         44.14         7.27 o                         
  -9   4   2         69.64         67.22         7.77 o                         
  -8   4   2        355.00        392.09        11.39 o                         
  -7   4   2        366.57        335.29        18.43 o                         
  -6   4   2         95.71         98.87        10.92 o                         
  -5   4   2        226.32        235.12        13.39 o                         
  -4   4   2          1.54          1.80         3.13 o                         
  -3   4   2          7.18          7.30         3.17 o                         
  -2   4   2          9.26          5.12         2.32 o                         
  -1   4   2          3.30          3.84         1.92 o                         
   0   4   2         36.97         30.93         2.53 o                         
   1   4   2         36.72         35.80         2.63 o                         
   2   4   2         16.66         13.40         2.84 o                         
   3   4   2         30.24         34.66         3.70 o                         
   4   4   2         22.22         12.49         3.99 o                         
   5   4   2        144.81        141.82         7.80 o                         
   6   4   2          6.28         -1.76         5.52 o                         
   7   4   2         76.77         82.26        10.03 o                         
   8   4   2        237.33        216.45        14.80 o                         
   9   4   2         17.76         16.80         7.52 o                         
  10   4   2        232.31        211.18        16.30 o                         
  11   4   2         34.10         29.34         9.28 o                         
  12   4   2        560.79        511.39        24.83 o                         
  13   4   2         28.37         19.81        10.03 o                         
  14   4   2         32.98         10.28        10.28 o                         
  15   4   2          0.70         11.29        11.29 o                         
  16   4   2         41.15         27.84        13.04 o                         
 -15   5   2         27.58         32.86        10.28 o                         
 -14   5   2          0.16          4.77         7.77 o                         
 -13   5   2        213.88        211.18        15.30 o                         
 -12   5   2         69.83         67.72         9.53 o                         
 -11   5   2        117.35        122.39        11.29 o                         
 -10   5   2         23.01         19.81         6.52 o                         
  -9   5   2        192.67        219.71        12.29 o                         
  -8   5   2         25.94         26.08         5.77 o                         
  -7   5   2         20.25         29.09         8.03 o                         
  -6   5   2        415.83        423.61        19.31 o                         
  -5   5   2        191.83        195.13        14.05 o                         
  -4   5   2         35.95         24.58         7.27 o                         
  -3   5   2         98.57         83.77         9.53 o                         
  -2   5   2          3.29         -2.16         5.77 o                         
  -1   5   2         67.38         72.42         5.47 o                         
   0   5   2        563.43        543.80        10.22 o                         
   1   5   2       1206.98       1229.29        21.20 o                         
   2   5   2        162.15        146.34         7.82 o                         
   3   5   2        115.21        116.88        11.04 o                         
   4   5   2          1.36         22.07         7.02 o                         
   5   5   2         17.29         11.29         6.02 o                         
   6   5   2         21.46         19.06         7.02 o                         
   7   5   2         51.48         36.62         8.78 o                         
   8   5   2        137.25        124.90        12.79 o                         
   9   5   2        103.61         96.56        12.29 o                         
  10   5   2         69.60         80.01        11.79 o                         
  11   5   2        517.62        564.31        25.58 o                         
  12   5   2         27.21         35.36        10.78 o                         
  13   5   2         54.47         58.19        12.79 o                         
  14   5   2         75.30         48.66        12.79 o                         
 -13   6   2         49.27         36.87         8.53 o                         
  -7   6   2         87.93         84.77        12.04 o                         
  -6   6   2        266.93        294.70        18.31 o                         
  -5   6   2        865.70        895.13        29.60 o                         
  -4   6   2        276.79        277.39        17.31 o                         
  -3   6   2          6.86         -2.51         6.27 o                         
  -2   6   2        152.32        158.01        13.29 o                         
  -1   6   2         42.39         30.35         7.52 o                         
   0   6   2        592.74        592.65        22.32 o                         
   1   6   2        352.50        342.60        17.31 o                         
   2   6   2         87.93         75.74        10.03 o                         
   3   6   2         83.76         72.98        10.03 o                         
   4   6   2        102.57        136.19        12.54 o                         
   5   6   2       1059.14       1046.86        30.85 o                         
   6   6   2         15.35         24.33         8.03 o                         
   7   6   2        558.38        585.38        23.32 o                         
   8   6   2         20.72         25.08         8.53 o                         
   9   6   2        115.32        143.71        14.30 o                         
  10   6   2        361.74        383.98        21.32 o                         
  11   6   2         15.10         -2.01         8.78 o                         
  -5   7   2        163.67        142.96        14.55 o                         
  -4   7   2        293.00        284.41        18.06 o                         
  -3   7   2         95.06        106.34        12.04 o                         
  -2   7   2        160.05        164.03        14.30 o                         
  -1   7   2          6.22         -6.02         6.02 o                         
   0   7   2         34.31         20.06         8.03 o                         
   1   7   2        113.58        104.59        11.79 o                         
   2   7   2         17.73         13.54         7.27 o                         
   3   7   2         85.69        101.58        11.54 o                         
   4   7   2        199.47        235.76        16.30 o                         
   5   7   2          0.98         -6.27         6.52 o                         
   6   7   2        243.16        281.15        18.56 o                         
 -20   1   3         35.19         34.18         9.81 o                         
 -19   1   3        160.27        161.74        21.07 o                         
 -18   1   3         56.24         52.80        11.16 o                         
 -17   1   3          2.29          3.19         6.47 o                         
 -16   1   3         31.35         21.79         6.71 o                         
 -15   1   3          1.76          0.94         5.41 o                         
 -14   1   3          0.93          1.41         4.87 o                         
 -13   1   3          0.19          0.62         6.02 o                         
 -12   1   3        330.23        329.93        21.44 o                         
 -11   1   3         85.67         85.93         5.43 o                         
 -10   1   3       2977.73       3023.07        66.18 o                         
  -9   1   3       3424.10       3512.32        37.58 o                         
  -8   1   3        165.07        165.05        11.77 o                         
  -7   1   3       3501.90       3636.88        32.31 o                         
  -6   1   3        138.04        150.98         4.13 o                         
  -5   1   3         22.12         27.65         2.82 o                         
  -4   1   3        708.27        680.02         7.48 o                         
  -3   1   3       5066.37       5030.37        59.23 o                         
  -2   1   3      16273.90      16026.35       178.50 o                         
  -1   1   3       3570.15       3412.19        64.71 o                         
   0   1   3         87.31         85.46         7.61 o                         
   1   1   3        119.95        115.48         5.32 o                         
   2   1   3        452.16        426.58         6.19 o                         
   3   1   3        190.31        186.68         4.45 o                         
   4   1   3          3.38          2.00         4.14 o                         
   5   1   3       3032.28       3181.59        41.94 o                         
   6   1   3        732.96        845.99        16.49 o                         
   7   1   3          4.31         -0.71         4.01 o                         
   8   1   3          4.55          2.97         3.81 o                         
   9   1   3        190.12        169.50        28.47 o                         
  10   1   3        826.06        866.80        19.86 o                         
  11   1   3        160.87        153.55         9.84 o                         
  12   1   3        744.57        759.18        20.13 o                         
  13   1   3        798.94        779.80        21.64 o                         
  14   1   3        447.40        406.06        18.43 o                         
  15   1   3        196.05        207.26        13.83 o                         
  16   1   3         16.02         16.47         9.52 o                         
  17   1   3        158.72        151.74        19.31 o                         
  18   1   3         96.47         83.27        17.81 o                         
 -20   2   3          4.37          0.25        11.29 o                         
 -19   2   3          4.93         -1.36         7.47 o                         
 -18   2   3        357.64        318.41        20.69 o                         
 -17   2   3         38.06         13.87        11.79 o                         
 -16   2   3        556.71        571.63        18.91 o                         
 -15   2   3        708.31        727.90        20.26 o                         
 -14   2   3         10.67          0.04         5.18 o                         
 -13   2   3        315.10        317.90        12.81 o                         
 -12   2   3        374.54        396.05        15.80 o                         
 -11   2   3          0.06          3.85         4.89 o                         
 -10   2   3        178.81        173.18         9.15 o                         
  -9   2   3        131.78        148.41         7.28 o                         
  -8   2   3          6.06          8.56         2.64 o                         
  -7   2   3          0.18          2.33         2.58 o                         
  -6   2   3         26.12          8.40         2.45 o                         
  -5   2   3       1019.83       1110.29        18.62 o                         
  -4   2   3       3485.03       3622.40        46.11 o                         
  -3   2   3        161.59        151.38         6.21 o                         
  -2   2   3        353.76        355.84         8.87 o                         
  -1   2   3        832.08        809.68        12.05 o                         
   0   2   3        199.20        195.23         8.15 o                         
   1   2   3       2698.56       2600.04        64.24 o                         
   2   2   3         85.14         94.27         3.30 o                         
   3   2   3        657.30        754.99         9.74 o                         
   4   2   3       1436.56       1453.10        15.82 o                         
   5   2   3        274.33        292.15         6.48 o                         
   6   2   3        153.17        164.56         6.42 o                         
   7   2   3        341.49        330.29        10.91 o                         
   8   2   3       1085.87        993.94        16.55 o                         
   9   2   3         94.04         99.77         7.71 o                         
  10   2   3          0.05         -1.89        13.67 o                         
  11   2   3        392.19        433.40        15.52 o                         
  12   2   3         80.06         79.53         9.66 o                         
  13   2   3         12.40         10.53         9.28 o                         
  14   2   3          6.47         10.28         9.78 o                         
  15   2   3        101.92        123.90        16.30 o                         
  16   2   3          6.33         16.55        11.54 o                         
  17   2   3         51.16         58.19        15.05 o                         
 -19   3   3        324.32        393.51        25.83 o                         
 -18   3   3          0.94         -5.52         9.28 o                         
 -17   3   3         64.23         56.68        11.79 o                         
 -16   3   3        233.06        240.02        18.31 o                         
 -15   3   3        519.31        506.13        23.07 o                         
 -14   3   3          1.64          6.49         5.52 o                         
 -13   3   3        392.94        427.89        14.58 o                         
 -12   3   3        481.76        512.06        24.70 o                         
 -11   3   3          6.86         11.68         4.63 o                         
 -10   3   3        326.60        336.93        11.29 o                         
  -9   3   3         56.89         49.75         4.37 o                         
  -8   3   3        195.48        205.23         6.84 o                         
  -7   3   3        114.06        100.07         4.87 o                         
  -6   3   3         43.52         63.25         6.04 o                         
  -5   3   3        891.68        811.29        17.43 o                         
  -4   3   3         70.54        122.87        14.55 o                         
  -3   3   3        982.82        944.96        16.95 o                         
  -2   3   3          0.73          1.44         2.39 o                         
  -1   3   3       2769.28       2935.60        32.05 o                         
   0   3   3        472.25        432.11         6.99 o                         
   1   3   3        132.55        152.59         5.43 o                         
   2   3   3        348.91        352.22         6.68 o                         
   3   3   3        740.83        780.07        12.42 o                         
   4   3   3       1777.53       1793.40        19.33 o                         
   5   3   3        816.09        752.48        11.22 o                         
   6   3   3        414.71        410.51         8.61 o                         
   7   3   3          3.25          2.56         3.40 o                         
   8   3   3       2333.15       2289.35        51.16 o                         
   9   3   3        479.70        496.60        21.57 o                         
  10   3   3          6.32         22.57         8.28 o                         
  11   3   3        437.26        399.78        21.57 o                         
  12   3   3         30.86         22.07         9.53 o                         
  13   3   3         19.31         22.57        10.28 o                         
  14   3   3         64.25         48.91        12.04 o                         
  15   3   3        139.46        159.01        18.31 o                         
  16   3   3         56.35         58.69        14.80 o                         
 -18   4   3        229.01        237.01        19.81 o                         
 -17   4   3        455.67        478.79        24.83 o                         
 -16   4   3         32.69         26.59        10.28 o                         
 -15   4   3        308.62        307.99        18.81 o                         
 -14   4   3        223.44        253.06        16.55 o                         
 -13   4   3        114.41        120.39        11.29 o                         
 -12   4   3          0.80         -4.77         5.27 o                         
 -11   4   3        331.44        337.33        15.05 o                         
 -10   4   3         58.10         38.87         6.77 o                         
  -9   4   3       1216.93       1114.19        21.44 o                         
  -8   4   3        166.35        189.36        13.79 o                         
  -7   4   3       1230.73       1386.17        26.48 o                         
  -6   4   3       1152.05       1125.80        32.35 o                         
  -5   4   3         40.18         40.75         5.59 o                         
  -4   4   3       1103.33       1160.43        17.71 o                         
  -3   4   3         93.38        109.16         5.93 o                         
  -2   4   3        192.31        187.45         7.18 o                         
  -1   4   3        502.28        530.76        12.07 o                         
   0   4   3        173.27        164.14         5.21 o                         
   1   4   3       2128.89       2084.60        21.63 o                         
   2   4   3        110.07        108.98         8.07 o                         
   3   4   3        478.53        475.24         9.99 o                         
   4   4   3        256.47        244.18        12.79 o                         
   5   4   3        522.53        556.43        15.14 o                         
   6   4   3        144.69        142.71        12.54 o                         
   7   4   3        640.46        638.55        23.58 o                         
   8   4   3         53.00         56.43         9.78 o                         
   9   4   3        196.68        178.32        15.30 o                         
  10   4   3        448.08        412.32        21.82 o                         
  11   4   3        485.74        533.97        25.08 o                         
  12   4   3          6.03         18.81         9.53 o                         
  13   4   3        411.26        434.90        25.58 o                         
  14   4   3         35.84         28.34        11.54 o                         
  15   4   3         33.11         15.30        12.29 o                         
 -16   5   3         26.42         24.58         9.78 o                         
 -15   5   3         83.14        104.34        12.29 o                         
 -14   5   3         47.22         59.19         9.78 o                         
 -13   5   3          0.30         -2.76         6.27 o                         
 -12   5   3        355.89        342.10        15.80 o                         
 -11   5   3         54.57         67.47         8.53 o                         
  -9   5   3        176.73        179.33        15.80 o                         
  -8   5   3        267.11        234.25        16.55 o                         
  -7   5   3        541.65        515.41        22.32 o                         
  -6   5   3         74.50         74.74        10.53 o                         
  -5   5   3        221.94        227.23        15.05 o                         
  -4   5   3        103.52        112.61        11.54 o                         
  -3   5   3         61.55         64.71         9.28 o                         
  -2   5   3         82.99         82.77        10.03 o                         
  -1   5   3        771.12        770.22        25.08 o                         
   0   5   3        690.01        704.66        14.64 o                         
   1   5   3        944.33        881.56        27.09 o                         
   2   5   3         81.10         72.02        11.16 o                         
   3   5   3          0.14          8.28         6.27 o                         
   4   5   3        288.40        277.64        16.05 o                         
   5   5   3        477.01        476.78        20.32 o                         
   6   5   3         93.16         89.54        11.29 o                         
   7   5   3        607.58        632.28        24.58 o                         
   8   5   3         28.82         32.60         9.53 o                         
   9   5   3        332.58        350.88        20.57 o                         
  10   5   3         67.10         54.42        11.04 o                         
  11   5   3          6.13         -8.28         8.28 o                         
  12   5   3        190.49        182.59        18.06 o                         
  13   5   3         25.96         25.58        12.04 o                         
  -8   6   3        251.65        244.79        19.06 o                         
  -7   6   3         27.14         39.63         9.53 o                         
  -6   6   3         23.24         20.32         8.78 o                         
  -5   6   3        103.82        109.35        12.79 o                         
  -4   6   3        136.09        120.14        12.79 o                         
  -3   6   3         41.70         25.33         8.03 o                         
  -2   6   3        184.58        180.33        14.30 o                         
  -1   6   3        688.44        650.84        24.58 o                         
   0   6   3        267.40        246.54        16.30 o                         
   1   6   3        362.18        316.02        17.81 o                         
   2   6   3        318.69        306.23        17.81 o                         
   3   6   3         27.13         35.87         8.78 o                         
   4   6   3       1039.02       1010.25        31.35 o                         
   5   6   3        223.72        264.35        17.81 o                         
   6   6   3          1.17          2.76         7.52 o                         
   7   6   3         18.01         20.57         8.78 o                         
   8   6   3         31.18         21.07         9.28 o                         
   9   6   3         11.51         15.55         9.53 o                         
  10   6   3        405.86        473.02        25.33 o                         
  -7   7   3        235.79        197.63        17.81 o                         
  -6   7   3         93.00         93.05        13.54 o                         
  -5   7   3         57.98         71.98        11.79 o                         
  -4   7   3        275.22        261.09        18.56 o                         
  -3   7   3        110.74        112.86        13.29 o                         
  -2   7   3          7.63          9.78         7.77 o                         
  -1   7   3        189.62        162.77        14.30 o                         
   0   7   3         66.60         59.69        10.03 o                         
   1   7   3          2.81         -0.25         7.27 o                         
   2   7   3         18.19         38.87         9.53 o                         
   3   7   3         16.62          4.26         7.27 o                         
   4   7   3        257.59        316.52        18.56 o                         
   5   7   3        119.16        131.42        14.30 o                         
   6   7   3        122.57        125.15        14.30 o                         
 -21   0   4         10.29          1.76        12.29 o                         
 -20   0   4         17.61         19.31        12.04 o                         
 -19   0   4          2.76          1.25        10.28 o                         
 -18   0   4        391.79        367.43        23.83 o                         
 -17   0   4        201.91        246.04        19.81 o                         
 -16   0   4         23.60         11.29         8.53 o                         
 -15   0   4        198.33        207.67        16.05 o                         
 -14   0   4         90.67         95.31        11.54 o                         
 -13   0   4         20.70         38.12         8.03 o                         
 -12   0   4       1977.12       1929.70        44.14 o                         
 -11   0   4          1.49         -1.76         5.02 o                         
 -10   0   4        605.65        582.87        19.06 o                         
  -9   0   4       1647.93       1644.53        35.61 o                         
  -8   0   4        323.58        305.98        12.29 o                         
  -7   0   4       1996.17       1869.18        28.97 o                         
  -6   0   4        509.16        480.14         7.87 o                         
  -5   0   4      21861.93      21889.80       197.85 o                         
  -4   0   4       7915.20       8334.26        76.89 o                         
  -3   0   4      14054.81      14271.36       129.26 o                         
  -2   0   4       7308.26       7518.68        69.07 o                         
  -1   0   4       1317.06       1211.15        24.83 o                         
   0   0   4       4196.08       4163.37        39.82 o                         
   1   0   4       1389.51       1320.10        19.81 o                         
   2   0   4       6222.71       5867.35        97.56 o                         
   3   0   4        604.41        572.09        16.30 o                         
   4   0   4        157.73        122.14         8.78 o                         
   5   0   4       2824.18       2954.49        56.43 o                         
   6   0   4       2403.02       2574.52        51.92 o                         
   7   0   4       1435.65       1469.47        35.61 o                         
   8   0   4        156.98        206.91        14.30 o                         
   9   0   4       1185.85       1186.81        33.61 o                         
  10   0   4       1914.41       1839.91        45.90 o                         
  11   0   4         63.83         70.73        11.29 o                         
  12   0   4        785.52        811.61        30.35 o                         
  13   0   4        195.52        193.37        17.81 o                         
  14   0   4         67.69         71.98        13.79 o                         
  15   0   4         34.45         17.81        11.54 o                         
  16   0   4        315.83        329.06        25.58 o                         
  17   0   4         79.35         82.77        16.05 o                         
 -21   1   4        179.29        177.36        17.31 o                         
 -20   1   4        196.06        177.44        14.43 o                         
 -19   1   4          0.17          8.07         7.39 o                         
 -18   1   4        251.20        287.27        30.72 o                         
 -17   1   4        243.71        231.54        15.55 o                         
 -16   1   4         41.48         33.87         7.14 o                         
 -15   1   4        341.18        353.25        20.06 o                         
 -14   1   4        985.71       1008.23        52.67 o                         
 -13   1   4         11.83         17.60         5.03 o                         
 -12   1   4          8.90          3.57         3.07 o                         
 -11   1   4       2809.76       2788.60        60.20 o                         
 -10   1   4         70.51         68.88         4.48 o                         
  -9   1   4       1338.96       1238.79        14.48 o                         
  -8   1   4       1476.22       1449.49        19.95 o                         
  -7   1   4        110.14        104.02         3.68 o                         
  -6   1   4         78.14         51.34         2.61 o                         
  -5   1   4       7596.22       7889.98        63.77 o                         
  -4   1   4      24731.01      24800.65       283.16 o                         
  -3   1   4       2458.62       2523.83        32.28 o                         
  -2   1   4        329.49        329.40         7.71 o                         
  -1   1   4       9317.94       9281.52        73.62 o                         
   0   1   4         34.98         37.39         2.46 o                         
   1   1   4       3377.72       3215.29        27.95 o                         
   2   1   4        187.23        178.30         4.34 o                         
   3   1   4       1250.11       1176.27        22.95 o                         
   4   1   4         56.18         45.80         3.57 o                         
   5   1   4        392.73        501.34        13.42 o                         
   6   1   4       1875.34       1781.39        35.99 o                         
   7   1   4         24.91         23.00         4.61 o                         
   8   1   4        346.89        346.39        11.88 o                         
   9   1   4         84.51         88.16         7.45 o                         
  10   1   4        240.20        233.08        11.70 o                         
  11   1   4         78.18         83.30         8.51 o                         
  12   1   4        481.91        466.44        19.31 o                         
  13   1   4        583.03        613.02        19.77 o                         
  14   1   4          0.15         -2.28         6.55 o                         
  15   1   4        586.08        587.64        30.35 o                         
  16   1   4        667.65        623.50        32.86 o                         
  17   1   4          0.31         -9.78        11.79 o                         
 -20   2   4        201.60        189.81        19.56 o                         
 -19   2   4        204.44        195.37        14.00 o                         
 -18   2   4          3.80         12.20         7.41 o                         
 -17   2   4        685.03        683.42        21.20 o                         
 -16   2   4        830.93        808.45        33.86 o                         
 -15   2   4       1877.09       1851.10        33.82 o                         
 -14   2   4        510.46        508.17        15.89 o                         
 -13   2   4        777.09        790.77        18.81 o                         
 -12   2   4        455.44        461.27        10.70 o                         
 -11   2   4        433.28        451.43         9.98 o                         
 -10   2   4          1.22          1.00         2.90 o                         
  -9   2   4        168.66        186.68         5.26 o                         
  -8   2   4        702.70        750.63        15.17 o                         
  -7   2   4        364.82        516.46         7.47 o                         
  -6   2   4       1178.39       1299.83        21.46 o                         
  -5   2   4       1912.33       1953.28        28.55 o                         
  -4   2   4        104.53         96.54        10.16 o                         
  -3   2   4       2996.61       2976.40        39.02 o                         
  -2   2   4         41.73         30.70         5.02 o                         
  -1   2   4       2918.57       2777.25        36.36 o                         
   0   2   4       2201.04       2138.94        23.96 o                         
   1   2   4       1158.99       1181.34        14.82 o                         
   2   2   4         35.68         14.18         2.43 o                         
   3   2   4        340.04        328.34         6.34 o                         
   4   2   4        530.94        554.92         8.86 o                         
   5   2   4        599.37        515.21        14.67 o                         
   6   2   4          0.82         -2.60         2.60 o                         
   7   2   4        295.35        285.13         8.74 o                         
   8   2   4        281.21        303.81         9.55 o                         
   9   2   4        282.44        249.73         9.45 o                         
  10   2   4         69.81         78.39         6.71 o                         
  11   2   4         77.49         47.65        10.78 o                         
  12   2   4        260.34        295.95        20.57 o                         
  13   2   4         15.76         31.85        11.29 o                         
  14   2   4         23.49         -3.01         9.78 o                         
  15   2   4         33.85         47.40        13.29 o                         
  16   2   4          5.46         -2.26        11.04 o                         
  17   2   4        188.81        184.59        21.07 o                         
 -19   3   4        206.44        209.42        19.56 o                         
 -18   3   4         19.21         -2.26         8.78 o                         
 -17   3   4         41.35         68.47        12.29 o                         
 -16   3   4        137.85        125.90        13.54 o                         
 -15   3   4        350.44        325.27        14.40 o                         
 -14   3   4         23.86         24.05         9.15 o                         
 -13   3   4          2.05          2.20         4.94 o                         
 -12   3   4          1.91          8.79         7.90 o                         
 -11   3   4        321.62        327.51        11.31 o                         
 -10   3   4        146.21        142.13         7.90 o                         
  -9   3   4        586.65        621.23        11.69 o                         
  -8   3   4         52.10         49.87         8.78 o                         
  -7   3   4        101.48        110.47         7.25 o                         
  -6   3   4         30.61         51.50         5.89 o                         
  -5   3   4         55.05         54.85        12.54 o                         
  -4   3   4         27.49         18.27         3.89 o                         
  -3   3   4       1016.45       1077.32        19.24 o                         
  -2   3   4        771.31        843.26        16.40 o                         
  -1   3   4        508.90        538.26        12.50 o                         
   0   3   4         43.44         61.60         4.38 o                         
   1   3   4         87.75        116.56         4.81 o                         
   2   3   4         19.88         21.37         2.64 o                         
   3   3   4        109.96        102.71         5.04 o                         
   4   3   4         86.01         88.52         4.35 o                         
   5   3   4        153.26        148.12         7.17 o                         
   6   3   4        532.10        473.01        11.53 o                         
   7   3   4       1629.12       1633.73        29.25 o                         
   8   3   4        119.94        112.11        12.04 o                         
   9   3   4         13.06         23.32         8.03 o                         
  10   3   4          3.23          3.51         7.52 o                         
  11   3   4         88.76         81.51        12.29 o                         
  12   3   4         37.97         28.09        10.28 o                         
  13   3   4        159.14        160.26        17.31 o                         
  14   3   4          2.10         17.56        11.54 o                         
  15   3   4         31.19         25.33        12.54 o                         
  16   3   4          8.35         -8.28        11.79 o                         
 -18   4   4          0.98         -1.25         8.78 o                         
 -17   4   4          8.86         11.29         8.78 o                         
 -16   4   4        142.60        167.04        15.05 o                         
 -15   4   4          3.86         -3.76         6.52 o                         
 -14   4   4         32.06         13.04         7.27 o                         
 -13   4   4         69.88         59.69         8.78 o                         
 -12   4   4         16.85         15.30         6.02 o                         
 -11   4   4          0.27         -4.01         4.51 o                         
 -10   4   4          4.81          1.68         4.77 o                         
  -9   4   4         13.12         14.30         7.27 o                         
  -8   4   4          0.37          2.66         4.45 o                         
  -7   4   4         22.34          4.99         4.70 o                         
  -6   4   4        101.11        104.76        11.04 o                         
  -5   4   4        374.43        421.82        13.11 o                         
  -4   4   4        253.85        276.81        10.90 o                         
  -3   4   4         79.71         77.82         5.45 o                         
  -2   4   4        160.40        169.54         7.68 o                         
  -1   4   4       2080.99       2166.18        27.17 o                         
   0   4   4        164.99        169.67        10.85 o                         
   1   4   4        116.49        120.75         4.85 o                         
   2   4   4          9.74          7.15         2.98 o                         
   3   4   4         12.08         12.12         3.96 o                         
   4   4   4         68.38         69.23         6.00 o                         
   5   4   4          0.10         -1.76         6.02 o                         
   6   4   4        502.97        524.43        21.57 o                         
   7   4   4        211.92        206.16        15.80 o                         
   8   4   4         38.14         29.09         8.78 o                         
   9   4   4        123.99        110.35        13.04 o                         
  10   4   4         20.38         22.82         9.28 o                         
  11   4   4        144.86        126.16        14.80 o                         
  12   4   4         31.54         30.10        11.79 o                         
  13   4   4          6.64          4.01        10.53 o                         
  14   4   4          0.45         -8.28        10.28 o                         
 -16   5   4         56.98         60.19        10.78 o                         
 -15   5   4          1.00         -0.50         7.27 o                         
 -14   5   4         15.66         20.32         7.52 o                         
 -10   5   4         52.46         37.62        10.03 o                         
  -9   5   4        727.59        665.64        26.84 o                         
  -8   5   4          0.07         -4.77         6.52 o                         
  -7   5   4         60.67         72.48        11.04 o                         
  -6   5   4         23.81         28.09         8.03 o                         
  -5   5   4         14.53         21.82         7.52 o                         
  -4   5   4         90.91        107.34        11.29 o                         
  -3   5   4         36.49         31.10         8.03 o                         
  -2   5   4          4.52         -3.26         5.77 o                         
  -1   5   4        551.51        575.60        22.32 o                         
   0   5   4         26.55         29.34         7.77 o                         
   1   5   4          9.43          7.93         3.89 o                         
   2   5   4         73.62         74.35         6.15 o                         
   3   5   4        211.18        215.76        11.69 o                         
   4   5   4          2.20         12.54         7.27 o                         
   5   5   4        445.10        451.70        20.82 o                         
   6   5   4        122.23        103.58        12.29 o                         
   7   5   4         29.68         33.61         9.28 o                         
   8   5   4          0.99          3.26         7.77 o                         
   9   5   4          0.01         -1.00         8.28 o                         
  10   5   4        100.00        111.11        14.30 o                         
  11   5   4          4.38          9.28        10.28 o                         
  12   5   4          2.11         -2.51        10.03 o                         
  -9   6   4         40.52         66.46        12.04 o                         
  -8   6   4        144.04        162.27        16.05 o                         
  -7   6   4        293.71        278.65        19.06 o                         
  -6   6   4         14.72         11.79         8.53 o                         
  -5   6   4         71.83         53.92        10.53 o                         
  -4   6   4        144.06        139.70        13.79 o                         
  -3   6   4         30.17          9.03         7.52 o                         
  -2   6   4        371.91        343.10        19.56 o                         
  -1   6   4         28.98         22.32         8.53 o                         
   0   6   4        355.40        354.64        19.56 o                         
   1   6   4         12.58         -0.50         7.52 o                         
   2   6   4         46.10         39.13         9.53 o                         
   3   6   4        601.24        620.24        25.08 o                         
   4   6   4        148.75        141.45        14.30 o                         
   5   6   4          6.74         15.55         8.28 o                         
   6   6   4         87.56        119.38        14.05 o                         
   7   6   4        119.02         95.06        13.54 o                         
   8   6   4        119.27        140.20        15.30 o                         
   9   6   4        114.24        107.60        14.80 o                         
  10   6   4          4.84          7.27        10.28 o                         
  -8   7   4          1.80          2.01         9.03 o                         
  -7   7   4          0.49          2.51         8.78 o                         
  -6   7   4        118.27        117.88        14.80 o                         
  -5   7   4         34.92         50.66        11.04 o                         
  -4   7   4         66.48         64.21        12.04 o                         
  -3   7   4        137.89        147.72        15.55 o                         
  -2   7   4         92.35         80.01        12.04 o                         
  -1   7   4        131.99        126.91        13.79 o                         
   0   7   4         17.68          5.27         8.28 o                         
   1   7   4        286.38        209.67        17.31 o                         
   2   7   4          1.13         -0.50         7.77 o                         
   3   7   4          0.69          6.77         8.28 o                         
   4   7   4        113.59        132.68        14.80 o                         
   5   7   4         18.21         15.05         9.28 o                         
 -21   1   5         14.22          9.16         8.67 o                         
 -20   1   5          8.70          6.59         8.11 o                         
 -19   1   5         11.33          7.33        18.69 o                         
 -18   1   5          7.42          3.21         7.77 o                         
 -17   1   5         87.55         99.93         9.71 o                         
 -16   1   5        490.90        447.44        16.11 o                         
 -15   1   5        597.02        565.90        17.00 o                         
 -14   1   5         28.37         27.28         5.77 o                         
 -13   1   5         94.51        106.68         7.80 o                         
 -12   1   5        400.47        415.23        10.84 o                         
 -11   1   5          6.81          7.23         2.91 o                         
 -10   1   5         39.68         46.42         4.13 o                         
  -9   1   5          5.75          6.79         2.12 o                         
  -8   1   5        394.04        448.65         9.99 o                         
  -7   1   5         57.79         57.06         2.97 o                         
  -6   1   5          0.05         -0.63         1.45 o                         
  -5   1   5       4777.32       4947.19        41.13 o                         
  -4   1   5       2431.29       2591.58        33.87 o                         
  -3   1   5       3269.63       3251.18        40.70 o                         
  -2   1   5         38.65         39.32         3.55 o                         
  -1   1   5        714.18        692.37         7.84 o                         
   0   1   5          5.15          2.95         1.59 o                         
   1   1   5        799.80        789.53        14.81 o                         
   2   1   5         85.55         76.85         3.40 o                         
   3   1   5        830.96        812.22        10.52 o                         
   4   1   5          2.09         -1.48         2.31 o                         
   5   1   5        204.60        222.48         7.09 o                         
   6   1   5        114.18        114.14         7.18 o                         
   7   1   5        186.92        176.31        20.94 o                         
   8   1   5          8.57          4.04         5.14 o                         
   9   1   5        534.58        508.40        22.82 o                         
  10   1   5         42.43         60.82         7.63 o                         
  11   1   5        714.37        701.44        25.96 o                         
  12   1   5        100.04        124.93        10.73 o                         
  13   1   5        107.71         91.56        16.18 o                         
  14   1   5          9.78          4.51        10.03 o                         
  15   1   5         69.19         67.97        14.80 o                         
  16   1   5          1.08          7.77        12.04 o                         
  17   1   5          6.14          1.50        13.29 o                         
 -20   2   5         70.86         68.09        10.54 o                         
 -19   2   5          5.65          1.46         7.10 o                         
 -18   2   5          0.09         -1.65         6.63 o                         
 -17   2   5         47.13         23.25         7.28 o                         
 -16   2   5        195.84        212.03        17.68 o                         
 -15   2   5        390.76        418.49        15.07 o                         
 -14   2   5       1550.83       1569.82        33.61 o                         
 -13   2   5         22.13         17.65         5.06 o                         
 -12   2   5        189.85        180.32         7.12 o                         
 -11   2   5        351.98        363.35         9.56 o                         
 -10   2   5         71.12         87.91         4.25 o                         
  -9   2   5        424.66        366.31         6.94 o                         
  -8   2   5          5.14          6.77         1.93 o                         
  -7   2   5        539.03        605.17        18.69 o                         
  -6   2   5          1.84         -0.56         2.82 o                         
  -5   2   5       1109.92       1136.53        33.61 o                         
  -4   2   5       2061.80       2119.61        30.24 o                         
  -3   2   5         17.71          5.09         3.10 o                         
  -2   2   5        892.64        919.39        16.32 o                         
  -1   2   5         77.23         58.57         4.70 o                         
   0   2   5       1298.68       1271.02        15.53 o                         
   1   2   5        894.91        872.54        12.34 o                         
   2   2   5          3.31          5.81         2.29 o                         
   3   2   5        559.25        588.49         8.94 o                         
   4   2   5        111.52        117.50         4.74 o                         
   5   2   5          0.20          3.24         2.90 o                         
   6   2   5         67.21         66.55         5.30 o                         
   7   2   5        128.53        130.18         6.85 o                         
   8   2   5          0.76         -3.69         3.69 o                         
   9   2   5        522.57        526.52        13.36 o                         
  10   2   5       2131.25       2160.63        37.60 o                         
  11   2   5         66.62         43.64        10.53 o                         
  12   2   5        155.83        176.32        17.81 o                         
  13   2   5        545.81        643.32        30.10 o                         
  14   2   5         45.89         45.65        12.79 o                         
  15   2   5         32.00         26.33        12.79 o                         
  16   2   5        254.89        279.40        24.83 o                         
 -20   3   5        415.48        369.44        24.83 o                         
 -19   3   5         66.19         53.92        12.29 o                         
 -18   3   5         13.44         37.87        11.04 o                         
 -17   3   5       1441.89       1430.09        40.63 o                         
 -16   3   5        390.53        369.75        15.67 o                         
 -15   3   5        743.55        785.53        20.49 o                         
 -14   3   5        813.64        804.91        34.61 o                         
 -13   3   5          3.61          6.95         5.02 o                         
 -12   3   5        150.77        158.36        12.45 o                         
 -11   3   5         89.05         91.37         5.29 o                         
 -10   3   5        854.87        918.46        12.32 o                         
  -9   3   5         13.34          3.92         3.76 o                         
  -8   3   5        533.63        553.72        14.88 o                         
  -7   3   5        216.38        221.00         9.63 o                         
  -6   3   5         23.02         18.03         4.77 o                         
  -5   3   5       1053.02       1148.99        21.10 o                         
  -4   3   5        119.88        115.49         7.18 o                         
  -3   3   5       1309.98       1337.00        30.35 o                         
  -2   3   5       3267.28       3414.50        46.11 o                         
  -1   3   5        820.95        760.98        15.78 o                         
   0   3   5       1095.56       1069.02        33.36 o                         
   1   3   5         31.64         37.01         3.39 o                         
   2   3   5        200.52        170.86         6.04 o                         
   3   3   5        130.31        130.50         6.35 o                         
   4   3   5        513.65        476.69        10.35 o                         
   5   3   5        163.40        130.48         6.50 o                         
   6   3   5        255.01        258.19        11.08 o                         
   7   3   5        559.73        585.03        19.39 o                         
   8   3   5        167.09        178.57        15.30 o                         
   9   3   5       1513.56       1623.97        43.89 o                         
  10   3   5         13.76         27.34         9.53 o                         
  11   3   5        116.33         86.28        13.29 o                         
  12   3   5        178.75        175.31        18.06 o                         
  13   3   5         49.69         75.99        13.79 o                         
  14   3   5        444.71        532.96        29.34 o                         
  15   3   5         20.44         60.44        14.55 o                         
 -18   4   5        111.19        164.28        15.55 o                         
 -17   4   5         31.88         41.63         9.78 o                         
 -16   4   5        141.75        185.09        14.80 o                         
 -15   4   5         95.76        123.15        11.79 o                         
 -14   4   5        415.75        413.08        17.56 o                         
 -13   4   5        443.45        462.23        17.05 o                         
 -12   4   5         22.48         24.95         3.68 o                         
 -11   4   5        390.25        388.50        21.07 o                         
 -10   4   5       2321.48       2213.36        53.42 o                         
  -9   4   5       2082.63       2100.37        36.26 o                         
  -8   4   5       1238.50       1260.68        25.35 o                         
  -7   4   5          8.43         12.53         5.11 o                         
  -6   4   5       1409.66       1449.45        26.77 o                         
  -5   4   5        325.64        330.90        18.81 o                         
  -4   4   5        175.87        159.50         9.13 o                         
  -3   4   5          0.31          3.53         4.16 o                         
  -2   4   5        536.95        569.71        14.90 o                         
  -1   4   5        393.94        399.04        12.68 o                         
   0   4   5        125.69        124.46         7.98 o                         
   1   4   5        427.15        428.05         9.28 o                         
   2   4   5         28.56         25.81         4.13 o                         
   3   4   5       1101.86       1102.24        20.21 o                         
   4   4   5        803.74        770.92        16.96 o                         
   5   4   5          2.63         18.31         7.27 o                         
   6   4   5       1727.18       1745.61        44.14 o                         
   7   4   5         47.45         32.60         9.28 o                         
   8   4   5          6.77          4.26         7.27 o                         
   9   4   5         61.78         61.95        11.79 o                         
  10   4   5         36.37         17.81         9.53 o                         
  11   4   5         54.55         49.41        12.54 o                         
  12   4   5         27.11         19.56        11.04 o                         
  13   4   5         35.13         35.36        12.79 o                         
  14   4   5        238.71        223.22        22.32 o                         
 -16   5   5        196.01        196.38        14.30 o                         
 -11   5   5          5.90          3.01         7.77 o                         
 -10   5   5         60.39         47.15        10.53 o                         
  -9   5   5          1.33          5.52         7.52 o                         
  -8   5   5          1.27          5.02         7.27 o                         
  -7   5   5         36.70         47.65        10.03 o                         
  -6   5   5        142.92        140.45        13.79 o                         
  -5   5   5        725.12        734.36        26.59 o                         
  -4   5   5         11.39         14.05         7.77 o                         
  -3   5   5        672.46        653.85        24.83 o                         
  -2   5   5        875.35        876.32        28.84 o                         
  -1   5   5        384.54        376.46        18.81 o                         
   0   5   5       1190.79       1158.72        33.36 o                         
   1   5   5        271.28        282.16        17.05 o                         
   2   5   5        248.15        237.91        15.17 o                         
   3   5   5        657.84        623.75        24.58 o                         
   4   5   5         36.09         39.13         9.03 o                         
   5   5   5        263.44        250.05        17.81 o                         
   6   5   5         28.24         21.82         8.53 o                         
   7   5   5         35.36         55.43        10.78 o                         
   8   5   5        331.65        355.89        22.07 o                         
   9   5   5        139.01        145.22        16.05 o                         
  10   5   5        196.35        225.22        19.81 o                         
  11   5   5         21.64         30.60        12.29 o                         
  12   5   5         14.58          8.28        11.29 o                         
 -10   6   5          0.13          6.27         8.53 o                         
  -9   6   5        314.94        341.35        21.82 o                         
  -8   6   5        201.79        167.04        16.55 o                         
  -7   6   5         60.41         54.42        11.04 o                         
  -6   6   5        751.40        768.22        29.60 o                         
  -5   6   5         74.77         77.00        12.04 o                         
  -4   6   5        145.96        166.28        15.30 o                         
  -3   6   5        146.83        151.24        15.30 o                         
  -2   6   5          8.26         -0.75         7.52 o                         
  -1   6   5          9.24          9.78         7.77 o                         
   0   6   5          0.02         -5.02         7.52 o                         
   1   6   5         71.63         66.21        11.04 o                         
   2   6   5        112.28        121.39        14.05 o                         
   3   6   5         83.16         89.29        12.04 o                         
   4   6   5          5.53         14.55         8.28 o                         
   5   6   5         77.25         78.25        12.54 o                         
   6   6   5         69.24         69.97        12.54 o                         
   7   6   5          2.16          3.76         9.03 o                         
   8   6   5         78.76         57.18        12.54 o                         
   9   6   5        160.16        160.26        18.06 o                         
  -8   7   5         67.88         38.87        11.79 o                         
  -7   7   5        153.27        135.44        16.30 o                         
  -6   7   5        162.07        135.18        15.80 o                         
  -5   7   5          0.06         -8.03         8.03 o                         
  -4   7   5        243.05        227.48        18.56 o                         
  -3   7   5          6.11         10.53         8.78 o                         
  -2   7   5          0.12         11.29         9.53 o                         
  -1   7   5        165.01        139.95        15.55 o                         
   0   7   5          5.90          3.51         8.78 o                         
   1   7   5         66.11         57.43        11.79 o                         
   2   7   5         46.19         49.66        11.79 o                         
   3   7   5          6.89          4.77         9.28 o                         
   4   7   5         90.02        129.16        15.55 o                         
 -21   0   6         90.66         63.96        15.30 o                         
 -20   0   6          3.42         -5.27        10.28 o                         
 -19   0   6        751.95        769.97        32.86 o                         
 -18   0   6          3.05         13.29         9.53 o                         
 -17   0   6        305.87        297.71        19.81 o                         
 -16   0   6        296.11        250.81        17.81 o                         
 -15   0   6         81.96         55.18        10.28 o                         
 -14   0   6         14.88         18.56         7.02 o                         
 -13   0   6         15.46         28.34         7.27 o                         
 -12   0   6        679.54        681.69        22.32 o                         
 -11   0   6        795.98        846.47        24.33 o                         
 -10   0   6          2.52         13.79         4.77 o                         
  -9   0   6         71.15         73.92         4.14 o                         
  -8   0   6        447.57        387.16         7.72 o                         
  -7   0   6        890.73        812.28        11.49 o                         
  -6   0   6       1062.64       1036.08        13.13 o                         
  -5   0   6       1948.03       1954.69        21.14 o                         
  -4   0   6         26.74         33.10         5.02 o                         
  -3   0   6          4.38          4.16         3.04 o                         
  -2   0   6          0.81          0.80         1.73 o                         
  -1   0   6       2460.14       2457.10        26.47 o                         
   0   0   6       2047.47       1930.31        92.61 o                         
   1   0   6         86.30        105.32         5.41 o                         
   2   0   6       2089.27       1973.15        44.52 o                         
   3   0   6       9238.55       9653.25       114.74 o                         
   4   0   6         61.27         59.44         7.27 o                         
   5   0   6       4612.68       4396.37        81.01 o                         
   6   0   6         87.73        103.33        10.03 o                         
   7   0   6         45.81         28.84         7.52 o                         
   8   0   6        604.22        628.02        23.83 o                         
   9   0   6          1.71          6.52         7.27 o                         
  10   0   6        516.08        482.80        23.07 o                         
  11   0   6        211.73        164.28        15.80 o                         
  12   0   6        498.16        458.22        25.08 o                         
  13   0   6          2.81         -3.01         9.53 o                         
  14   0   6        562.54        613.47        31.10 o                         
  15   0   6        403.65        407.06        37.12 o                         
 -21   1   6          5.19          4.73         8.31 o                         
 -20   1   6        216.17        192.99        13.85 o                         
 -19   1   6         68.04         65.32         9.28 o                         
 -18   1   6        586.28        620.98        20.10 o                         
 -17   1   6         70.51         59.46         8.28 o                         
 -16   1   6         70.00         84.72         8.67 o                         
 -15   1   6       1772.45       1798.46        32.16 o                         
 -14   1   6        759.15        770.03        18.58 o                         
 -13   1   6         50.24         40.86         5.64 o                         
 -12   1   6          5.79          9.48         4.21 o                         
 -11   1   6        650.74        598.07         9.80 o                         
 -10   1   6         42.03         37.83         4.05 o                         
  -9   1   6        415.29        371.01         6.89 o                         
  -8   1   6        912.40        909.22        11.11 o                         
  -7   1   6          7.87          6.82         1.71 o                         
  -6   1   6        328.61        316.06         5.26 o                         
  -5   1   6        528.49        574.51         7.59 o                         
  -4   1   6         39.91         30.77         3.63 o                         
  -3   1   6        551.63        558.63        30.47 o                         
  -2   1   6        174.46        151.60         3.44 o                         
  -1   1   6       2953.77       2916.20        25.75 o                         
   0   1   6        191.22        168.77         3.64 o                         
   1   1   6        260.37        199.31         4.73 o                         
   2   1   6        217.37        239.63         5.43 o                         
   3   1   6        208.26        225.62         5.69 o                         
   4   1   6        219.91        219.08         6.98 o                         
   5   1   6       1513.08       1481.50        20.46 o                         
   6   1   6        969.94        930.41        15.73 o                         
   7   1   6        476.44        473.99        11.44 o                         
   8   1   6        177.37        196.36        12.92 o                         
   9   1   6       2648.48       2588.59        41.76 o                         
  10   1   6        759.96        742.78        20.48 o                         
  11   1   6         90.81        131.05        10.73 o                         
  12   1   6        109.46         80.01        13.79 o                         
  13   1   6         41.54         19.06        10.78 o                         
  14   1   6          9.84          5.27        10.78 o                         
  15   1   6         10.01         10.28        12.04 o                         
  16   1   6          8.64         -3.26        12.04 o                         
 -21   2   6         40.30         49.81        10.30 o                         
 -20   2   6         27.88         22.77        15.30 o                         
 -19   2   6        133.85        121.37        13.42 o                         
 -18   2   6         92.74         90.01        10.07 o                         
 -17   2   6         12.13          7.25         6.27 o                         
 -16   2   6        480.46        448.57        20.32 o                         
 -15   2   6        433.01        447.20        23.95 o                         
 -14   2   6        652.62        659.70        17.34 o                         
 -13   2   6        491.76        480.89        11.14 o                         
 -12   2   6        319.05        298.54         9.56 o                         
 -11   2   6        151.73        178.43         7.17 o                         
 -10   2   6        828.53        828.53        11.33 o                         
  -9   2   6        147.89        137.88         8.04 o                         
  -8   2   6        398.01        393.38        11.52 o                         
  -7   2   6        734.65        741.73        15.87 o                         
  -6   2   6        514.75        566.71        13.39 o                         
  -5   2   6       1765.45       1749.35        34.61 o                         
  -4   2   6        698.51        710.95        14.54 o                         
  -3   2   6       1663.17       1641.19        33.11 o                         
  -2   2   6       5213.88       5310.80        65.53 o                         
  -1   2   6        216.49        203.07         8.53 o                         
   0   2   6         55.32         41.69         4.86 o                         
   1   2   6        309.46        372.21         8.81 o                         
   2   2   6       1345.93       1317.91        17.49 o                         
   3   2   6         75.40         99.42         4.28 o                         
   4   2   6        167.26        158.58         5.56 o                         
   5   2   6          3.35          3.25         2.50 o                         
   6   2   6        253.04        243.59         8.49 o                         
   7   2   6        749.33        712.76        14.48 o                         
   8   2   6        145.54        152.11        10.11 o                         
   9   2   6       3410.32       3408.80       105.84 o                         
  10   2   6         83.61         98.26         9.75 o                         
  11   2   6       1634.20       1668.86        47.40 o                         
  12   2   6        353.00        331.57        23.32 o                         
  13   2   6         33.12         13.79        10.78 o                         
  15   2   6         57.70         50.41        14.55 o                         
 -20   3   6         16.03         17.31        11.04 o                         
 -19   3   6        347.95        354.64        22.82 o                         
 -18   3   6        260.45        283.41        20.06 o                         
 -17   3   6         72.92         77.61        16.55 o                         
 -16   3   6        234.19        251.38        13.26 o                         
 -15   3   6         28.82         28.74         8.15 o                         
 -14   3   6        155.62        167.99        10.02 o                         
 -13   3   6         45.48         44.63         4.07 o                         
 -12   3   6        151.99        155.04         5.85 o                         
 -11   3   6        321.64        315.10         8.84 o                         
 -10   3   6        248.98        243.01        11.43 o                         
  -9   3   6        527.26        573.43        15.77 o                         
  -8   3   6       1306.97       1315.82        24.96 o                         
  -7   3   6         83.84         97.69         7.36 o                         
  -6   3   6        658.46        673.81        16.05 o                         
  -5   3   6         59.47         59.77        10.78 o                         
  -4   3   6        280.84        266.04         9.75 o                         
  -3   3   6        535.35        572.25        23.32 o                         
  -2   3   6        132.07        138.55         7.71 o                         
  -1   3   6          0.15         -3.18         3.18 o                         
   0   3   6        191.65        196.87         8.90 o                         
   1   3   6        828.35        827.04        12.92 o                         
   2   3   6          0.23          1.00         2.52 o                         
   3   3   6       1528.60       1553.23        20.94 o                         
   4   3   6       1349.89       1353.49        19.83 o                         
   5   3   6       1012.98        994.57        31.71 o                         
   6   3   6        585.78        571.68        16.23 o                         
   7   3   6        243.32        258.83        17.56 o                         
   8   3   6        619.69        596.67        25.58 o                         
   9   3   6        124.38        130.92        15.05 o                         
  10   3   6          0.02         -7.52         7.52 o                         
  11   3   6          7.44         -4.51         9.28 o                         
  12   3   6         30.34         36.62        12.29 o                         
  13   3   6         24.84         24.08        12.29 o                         
  14   3   6         14.60         29.85        13.29 o                         
  15   3   6        241.60        272.38        24.83 o                         
 -18   4   6        196.96        221.96        16.55 o                         
 -17   4   6        361.22        403.04        19.81 o                         
 -16   4   6          0.04         -3.26         6.52 o                         
 -15   4   6         10.20          6.77         6.27 o                         
 -14   4   6          5.21         14.80         6.02 o                         
 -13   4   6         82.86         71.60         6.53 o                         
 -12   4   6         67.81         57.94        11.04 o                         
 -11   4   6          0.16          6.09         6.27 o                         
 -10   4   6       1195.94       1219.07        26.50 o                         
  -9   4   6          7.69          6.12         5.35 o                         
  -8   4   6         34.87         34.32        10.16 o                         
  -7   4   6        272.27        276.72        12.02 o                         
  -6   4   6        179.87        183.63        10.45 o                         
  -5   4   6          6.03         10.52         6.14 o                         
  -4   4   6        273.86        284.05        11.53 o                         
  -3   4   6        158.19        158.59         9.22 o                         
  -2   4   6        336.14        330.82        12.14 o                         
  -1   4   6        562.20        560.51        15.25 o                         
   0   4   6          9.09          5.59         4.57 o                         
   1   4   6         83.69         91.37         5.02 o                         
   2   4   6         69.44         77.57        18.56 o                         
   3   4   6         18.83         22.50         4.68 o                         
   4   4   6        771.45        762.35        18.89 o                         
   5   4   6        255.39        260.09        17.05 o                         
   6   4   6        589.06        563.56        24.33 o                         
   7   4   6        353.04        316.27        19.81 o                         
   8   4   6         36.87         19.06         9.28 o                         
   9   4   6          2.24          4.51         9.03 o                         
  10   4   6          1.12         -8.53         8.53 o                         
  11   4   6          1.95         -9.03         9.03 o                         
  12   4   6         65.48         72.98        14.80 o                         
  13   4   6          1.17         -2.76        11.29 o                         
 -12   5   6         30.09         47.65        11.79 o                         
 -11   5   6         81.63         75.49        12.54 o                         
 -10   5   6        173.84        194.63        18.06 o                         
  -9   5   6         17.60         15.30         8.28 o                         
  -8   5   6         54.65         70.73        11.54 o                         
  -7   5   6         71.14         71.48        11.29 o                         
  -6   5   6         80.06         74.49        11.29 o                         
  -5   5   6        362.59        391.76        20.57 o                         
  -4   5   6       1237.97       1160.98        34.86 o                         
  -3   5   6        715.04        725.33        26.59 o                         
  -2   5   6          9.50         -3.51         6.77 o                         
  -1   5   6        648.53        623.25        24.83 o                         
   0   5   6         28.67         27.09         8.78 o                         
   1   5   6        548.40        573.59        23.58 o                         
   2   5   6         64.79         81.76        11.29 o                         
   3   5   6        148.24        152.24        14.30 o                         
   4   5   6        176.86        180.58        15.55 o                         
   5   5   6          0.52         -3.51         7.52 o                         
   6   5   6        276.40        254.07        19.31 o                         
   7   5   6        116.20        117.13        14.30 o                         
   8   5   6         29.08         25.58        10.78 o                         
   9   5   6          0.38          0.50         9.03 o                         
  10   5   6         25.57         32.60        11.54 o                         
  11   5   6        102.32         89.04        15.80 o                         
 -12   6   6          1.35         -1.25         9.78 o                         
 -11   6   6          1.69         -8.03         8.03 o                         
 -10   6   6         81.36         66.97        13.04 o                         
  -9   6   6        432.61        409.31        23.83 o                         
  -8   6   6          8.55          2.76         8.28 o                         
  -7   6   6        186.03        214.69        18.56 o                         
  -6   6   6        127.27        136.44        15.30 o                         
  -5   6   6         19.39         28.34         9.03 o                         
  -4   6   6         52.10         41.38        10.28 o                         
  -3   6   6          7.49          4.51         8.53 o                         
  -2   6   6          1.88         -4.51         7.52 o                         
  -1   6   6         32.64         28.09         9.78 o                         
   0   6   6        117.07         96.31        13.04 o                         
   1   6   6        177.84        199.64        17.56 o                         
   2   6   6         46.73         74.24        11.79 o                         
   3   6   6         17.35          9.03         8.53 o                         
   4   6   6         26.52         30.85        10.28 o                         
   5   6   6         63.91         83.52        13.04 o                         
   6   6   6          3.38          0.50         9.03 o                         
   7   6   6        230.73        250.55        20.57 o                         
   8   6   6          0.82          3.01        10.28 o                         
  -8   7   6         94.66         86.53        14.80 o                         
  -7   7   6         55.46         28.34        11.04 o                         
  -6   7   6         55.92         61.45        12.54 o                         
  -5   7   6        163.84        183.59        18.06 o                         
  -4   7   6        182.48        134.43        15.55 o                         
  -3   7   6          0.03         -8.03         8.03 o                         
  -2   7   6         12.88         -2.26         9.78 o                         
  -1   7   6         36.21         33.86        10.78 o                         
   0   7   6         28.00         28.09        10.53 o                         
   1   7   6        258.63        264.10        20.32 o                         
   2   7   6         17.32         33.11        11.54 o                         
   3   7   6         24.76         18.31        10.53 o                         
 -21   1   7         17.94          4.86        13.17 o                         
 -20   1   7         36.21         27.68         8.36 o                         
 -19   1   7         75.25         65.87         9.18 o                         
 -18   1   7          0.60          0.01         8.65 o                         
 -17   1   7         69.54         59.80         8.13 o                         
 -16   1   7         36.61         28.33         9.15 o                         
 -15   1   7        322.54        314.17        12.74 o                         
 -14   1   7          2.67          2.18         4.16 o                         
 -13   1   7          0.45         -2.38         2.96 o                         
 -12   1   7          3.81          2.88         2.49 o                         
 -11   1   7        244.57        264.22         6.52 o                         
 -10   1   7        714.12        780.77        10.91 o                         
  -9   1   7        743.16        789.40        10.54 o                         
  -8   1   7         50.55         71.37         3.26 o                         
  -7   1   7        861.33        890.91        10.54 o                         
  -6   1   7        545.48        567.39        11.73 o                         
  -5   1   7       2489.68       2707.78        24.21 o                         
  -4   1   7       1726.05       1798.17        16.92 o                         
  -3   1   7        302.52        323.35         7.10 o                         
  -2   1   7       2448.95       2627.35        23.73 o                         
  -1   1   7        421.09        441.18         8.04 o                         
   0   1   7       3081.24       3283.79        26.35 o                         
   1   1   7        216.69        270.77         5.04 o                         
   2   1   7        292.61        353.69        11.40 o                         
   3   1   7       1477.76       1621.07        21.25 o                         
   4   1   7         49.62         40.66         4.15 o                         
   5   1   7        185.06        210.00         8.65 o                         
   6   1   7          8.85          9.54         4.02 o                         
   7   1   7        670.95        726.11        14.77 o                         
   8   1   7         70.22         76.75         6.32 o                         
   9   1   7         44.10         50.73         5.89 o                         
  10   1   7        187.60        157.31        15.83 o                         
  11   1   7          7.51         10.23         6.29 o                         
  12   1   7        141.27        124.13        11.08 o                         
  13   1   7         75.55         85.02        14.80 o                         
  14   1   7         86.76         76.24        15.30 o                         
  15   1   7        333.50        423.61        29.60 o                         
 -21   2   7         98.79         99.59        12.07 o                         
 -20   2   7        142.59        154.14        12.82 o                         
 -19   2   7         94.19         82.03        12.16 o                         
 -18   2   7        205.97        196.79        21.57 o                         
 -17   2   7         44.73         41.61         7.50 o                         
 -16   2   7        275.58        269.31        21.07 o                         
 -15   2   7        514.49        524.15        15.95 o                         
 -14   2   7        141.78        151.63         9.28 o                         
 -13   2   7        504.94        532.01        10.07 o                         
 -12   2   7          2.49          1.49         2.44 o                         
 -11   2   7        390.66        379.05        10.68 o                         
 -10   2   7          0.37         -0.70         1.90 o                         
  -9   2   7       1512.36       1586.29        19.74 o                         
  -8   2   7         30.27         43.47         9.28 o                         
  -7   2   7         22.95         17.41         3.89 o                         
  -6   2   7       3641.64       3835.56        50.90 o                         
  -5   2   7         60.57         55.35         7.65 o                         
  -4   2   7       1081.32       1221.57        21.10 o                         
  -3   2   7       1853.74       1977.76        29.44 o                         
  -2   2   7        752.50        894.61        16.94 o                         
  -1   2   7       3974.04       4137.08        42.13 o                         
   0   2   7          0.51          3.19         1.62 o                         
   1   2   7        416.72        379.22        11.23 o                         
   2   2   7        626.46        630.64        11.28 o                         
   3   2   7         73.16         50.16         3.62 o                         
   4   2   7        120.50        121.43         5.34 o                         
   5   2   7         80.51         82.42         6.23 o                         
   6   2   7       1626.55       1609.05        28.40 o                         
   7   2   7          7.95          9.21         4.86 o                         
   8   2   7         12.82         18.30         5.67 o                         
   9   2   7       1065.55       1074.21        25.96 o                         
  10   2   7         14.52          5.52         9.03 o                         
  11   2   7        195.41        201.65        18.81 o                         
  12   2   7         24.52         11.79        11.04 o                         
  13   2   7         38.09         11.54        11.54 o                         
  14   2   7         10.65          8.03        12.29 o                         
  15   2   7         10.59         -6.27        12.79 o                         
 -20   3   7          0.66         -3.01         9.53 o                         
 -19   3   7          4.88         15.55         9.78 o                         
 -18   3   7          0.07          0.95         6.49 o                         
 -17   3   7         15.08         15.47         6.67 o                         
 -16   3   7         36.78         33.29         6.63 o                         
 -15   3   7         96.92        112.23         8.86 o                         
 -14   3   7         12.80          4.38         4.04 o                         
 -13   3   7        620.14        612.88        10.80 o                         
 -12   3   7        724.63        747.68        14.77 o                         
 -11   3   7        118.75        129.97        22.45 o                         
 -10   3   7       2929.91       2872.69        44.16 o                         
  -9   3   7        583.64        617.27        16.40 o                         
  -8   3   7        669.16        640.15        16.40 o                         
  -7   3   7        716.80        699.70        17.02 o                         
  -6   3   7         16.38         10.20         3.96 o                         
  -5   3   7        599.06        613.49        15.16 o                         
  -4   3   7       1321.14       1325.99        33.73 o                         
  -3   3   7       2380.21       2301.63        34.94 o                         
  -2   3   7        370.34        370.05        13.42 o                         
  -1   3   7        345.11        364.69        19.69 o                         
   0   3   7       1063.76       1026.31        24.96 o                         
   1   3   7         13.89          6.53         3.08 o                         
   2   3   7        733.51        713.52        12.70 o                         
   3   3   7       1413.98       1416.01        28.50 o                         
   4   3   7        850.37        840.96        15.05 o                         
   5   3   7         97.55         91.09         8.07 o                         
   6   3   7          1.33         -0.69         7.27 o                         
   7   3   7         15.99          6.77         8.03 o                         
   8   3   7          0.21         11.79         8.28 o                         
   9   3   7        943.39        911.68        33.86 o                         
  10   3   7        176.11        199.14        19.31 o                         
  11   3   7        309.46        356.39        24.83 o                         
  12   3   7        146.36        123.90        17.56 o                         
  13   3   7         15.03         10.78        11.79 o                         
  14   3   7        349.99        377.46        28.59 o                         
 -18   4   7        108.75        119.13        12.54 o                         
 -17   4   7          2.26          5.77         7.27 o                         
 -15   4   7        108.05        109.10         9.53 o                         
 -14   4   7         73.26         67.97        12.54 o                         
 -13   4   7         71.04         71.48        12.54 o                         
 -12   4   7        266.07        249.30        19.56 o                         
 -11   4   7         61.56         57.57        14.42 o                         
 -10   4   7         63.68         66.56         8.11 o                         
  -9   4   7         13.96          9.49         5.35 o                         
  -8   4   7         17.98         17.81         5.57 o                         
  -7   4   7        266.72        258.85        15.05 o                         
  -6   4   7        130.72        118.75        15.17 o                         
  -5   4   7        180.57        172.96        16.80 o                         
  -4   4   7       2874.51       2741.54        41.85 o                         
  -3   4   7        636.19        624.41        16.76 o                         
  -2   4   7         64.69         67.04         7.00 o                         
  -1   4   7        197.12        180.36        10.03 o                         
   0   4   7        360.29        371.19        13.12 o                         
   1   4   7        324.25        302.73        13.87 o                         
   2   4   7         82.30         84.41         6.17 o                         
   3   4   7        200.68        162.33         8.50 o                         
   4   4   7       1691.49       1700.96        44.14 o                         
   5   4   7       1304.26       1285.13        37.62 o                         
   6   4   7        212.60        198.89        17.05 o                         
   7   4   7         22.91          6.02         8.78 o                         
   8   4   7        159.85        147.22        16.05 o                         
   9   4   7          1.75          4.01         9.28 o                         
  10   4   7        114.88        124.15        16.30 o                         
  11   4   7         16.10         28.84        12.29 o                         
  12   4   7        260.39        305.23        25.08 o                         
 -13   5   7          0.09         -2.01         8.53 o                         
 -12   5   7        421.34        374.20        23.32 o                         
 -11   5   7        208.00        175.31        17.56 o                         
 -10   5   7         84.44         90.29        13.54 o                         
  -9   5   7         78.45         92.55        13.29 o                         
  -8   5   7         95.82         96.56        12.79 o                         
  -7   5   7        523.04        539.23        24.33 o                         
  -6   5   7        168.63        145.72        14.80 o                         
  -5   5   7        240.56        261.09        18.31 o                         
  -4   5   7        126.68        128.16        13.54 o                         
  -3   5   7        247.86        212.68        16.55 o                         
  -2   5   7        234.30        233.75        17.81 o                         
  -1   5   7        109.14        107.09        13.04 o                         
   0   5   7        488.45        525.94        23.58 o                         
   1   5   7         50.94         45.90         9.53 o                         
   2   5   7         19.13         12.04         8.53 o                         
   3   5   7         77.69         68.72        11.54 o                         
   4   5   7         18.14         31.10         9.53 o                         
   5   5   7        207.95        166.03        16.05 o                         
   6   5   7        213.08        196.13        17.81 o                         
   7   5   7        198.16        244.79        20.06 o                         
   8   5   7          0.12          3.26        10.03 o                         
   9   5   7         67.31         77.50        13.79 o                         
  10   5   7         45.90         69.97        14.30 o                         
 -13   6   7         20.42         11.54        11.04 o                         
 -12   6   7         33.83         53.67        13.04 o                         
 -11   6   7         99.22         94.05        15.05 o                         
 -10   6   7         68.16         72.48        13.54 o                         
  -9   6   7        111.54        127.66        16.30 o                         
  -8   6   7         39.17         36.37        10.53 o                         
  -7   6   7         97.10        104.59        14.55 o                         
  -6   6   7          2.61         16.30         9.03 o                         
  -5   6   7         85.56         55.18        11.79 o                         
  -4   6   7        175.23        191.11        17.81 o                         
  -3   6   7         86.70         95.81        13.79 o                         
  -2   6   7          0.09         11.54         8.28 o                         
  -1   6   7        443.47        428.63        23.07 o                         
   0   6   7          5.31         14.05         9.53 o                         
   1   6   7        131.70        172.05        16.55 o                         
   2   6   7          2.39          1.00         8.53 o                         
   3   6   7         19.12         35.61        11.29 o                         
   4   6   7        102.98        118.63        15.05 o                         
   5   6   7         68.67         64.21        13.04 o                         
   6   6   7          1.08         14.55        10.03 o                         
   7   6   7        221.67        236.76        20.57 o                         
  -8   7   7        198.47        215.44        21.07 o                         
  -7   7   7         24.46         19.56        11.29 o                         
  -6   7   7         44.85         54.42        13.29 o                         
  -5   7   7        475.59        479.04        26.59 o                         
  -4   7   7          5.61          0.25         9.03 o                         
  -3   7   7         69.95         66.71        13.79 o                         
  -2   7   7         18.76          8.53        10.03 o                         
  -1   7   7          7.70          9.28        10.03 o                         
   0   7   7        207.31        178.32        18.06 o                         
   1   7   7          2.89         -3.26         9.53 o                         
   2   7   7         14.07         18.56        10.53 o                         
 -22   0   8        126.57        116.37        18.06 o                         
 -21   0   8        113.63         98.32        15.55 o                         
 -20   0   8        131.53        114.87        16.05 o                         
 -19   0   8        568.84        618.99        28.59 o                         
 -18   0   8        712.77        715.30        29.60 o                         
 -17   0   8        155.95        145.47        15.05 o                         
 -16   0   8         13.99          1.76         7.27 o                         
 -15   0   8       1981.85       1972.84        47.65 o                         
 -14   0   8        686.29        707.02        24.58 o                         
 -13   0   8        600.53        617.99        22.07 o                         
 -12   0   8        920.79        868.86        17.73 o                         
 -11   0   8         30.76         30.39         3.57 o                         
 -10   0   8         27.24         41.74         4.04 o                         
  -9   0   8       2463.87       2475.12        31.49 o                         
  -8   0   8        139.52        107.59         4.77 o                         
  -7   0   8       1386.64       1381.17        17.13 o                         
  -6   0   8         34.17         45.29         3.14 o                         
  -5   0   8       3210.43       3124.30        39.67 o                         
  -4   0   8       1369.37       1389.97        16.70 o                         
  -3   0   8       1921.35       1842.03        20.90 o                         
  -2   0   8         95.73         93.03         4.25 o                         
  -1   0   8         59.40         81.56         4.19 o                         
   0   0   8         56.25         81.18         5.31 o                         
   1   0   8          5.57         17.35         4.51 o                         
   2   0   8         40.57         80.42         5.76 o                         
   3   0   8        250.31        286.90        10.41 o                         
   4   0   8        823.60        734.57        22.32 o                         
   5   0   8        836.42        810.59        17.99 o                         
   6   0   8        257.25        284.58        11.35 o                         
   7   0   8        724.69        757.93        27.09 o                         
   8   0   8         67.73         60.69        10.78 o                         
   9   0   8        284.44        308.24        20.06 o                         
  10   0   8         25.70         15.55         9.53 o                         
 -22   1   8          6.86         -2.66         9.53 o                         
 -21   1   8        187.86        164.81        13.30 o                         
 -20   1   8        111.20        118.26        15.80 o                         
 -19   1   8        507.13        487.10        27.96 o                         
 -18   1   8          0.11          3.01         6.07 o                         
 -17   1   8        429.40        412.90        15.71 o                         
 -16   1   8       1204.52       1231.85        25.67 o                         
 -15   1   8         63.45         57.86         6.92 o                         
 -14   1   8          9.59          6.85         6.90 o                         
 -13   1   8        193.84        195.23         6.50 o                         
 -12   1   8         93.07         96.42         4.81 o                         
 -11   1   8        120.54         87.01         4.27 o                         
 -10   1   8        103.22        113.22         5.79 o                         
  -9   1   8       7124.44       7263.99        61.22 o                         
  -8   1   8       1823.56       2107.86        20.78 o                         
  -7   1   8        457.17        486.58         7.22 o                         
  -6   1   8       4172.65       4357.53        37.57 o                         
  -5   1   8        240.54        293.24         5.83 o                         
  -4   1   8       2500.89       2648.00        24.12 o                         
  -3   1   8        801.41        797.94         9.58 o                         
  -2   1   8        730.00        707.13         9.05 o                         
  -1   1   8       2638.82       2676.91        25.03 o                         
   0   1   8        156.50        143.29         3.89 o                         
   1   1   8       4894.67       4866.22        38.30 o                         
   2   1   8          2.30          0.54         1.71 o                         
   3   1   8        560.95        507.06        10.10 o                         
   4   1   8        172.43        173.14         7.09 o                         
   5   1   8         44.68         36.01         4.49 o                         
   6   1   8        210.87        211.95         8.54 o                         
   7   1   8         34.40         24.70         6.29 o                         
   8   1   8        480.87        455.95        19.03 o                         
   9   1   8         24.88         28.75        13.17 o                         
  10   1   8        332.15        360.09        35.61 o                         
  11   1   8        326.28        366.88        31.85 o                         
  12   1   8         61.28         64.04         9.39 o                         
  13   1   8        168.85        130.92        17.81 o                         
  14   1   8         15.20         23.58        13.04 o                         
 -21   2   8         86.26         92.11        11.46 o                         
 -20   2   8          0.05         -0.11        12.79 o                         
 -19   2   8          0.03         11.63         7.23 o                         
 -18   2   8        342.00        334.29        30.97 o                         
 -17   2   8          2.09          9.16         5.96 o                         
 -16   2   8         65.36         59.91         7.41 o                         
 -15   2   8         99.61         94.45         9.53 o                         
 -14   2   8         52.54         57.22         5.41 o                         
 -13   2   8        314.36        325.06        10.75 o                         
 -12   2   8        816.01        822.54        12.02 o                         
 -11   2   8        267.47        304.76         6.76 o                         
 -10   2   8       2700.89       2756.39        26.60 o                         
  -9   2   8        942.86        993.40        20.12 o                         
  -8   2   8       2720.05       2806.30        53.42 o                         
  -7   2   8        583.48        630.34        14.89 o                         
  -6   2   8       1423.09       1588.01        54.93 o                         
  -5   2   8       2072.16       2056.59        31.21 o                         
  -4   2   8        839.67        814.16        16.58 o                         
  -3   2   8          7.58         21.46         4.08 o                         
  -2   2   8       1149.57       1065.10        19.69 o                         
  -1   2   8        644.74        677.51         8.95 o                         
   0   2   8         10.97          3.69         1.77 o                         
   1   2   8         72.13         67.96         3.62 o                         
   2   2   8       3523.77       3484.53        38.55 o                         
   3   2   8          0.09          2.27         2.97 o                         
   4   2   8       1019.33        967.32        19.28 o                         
   5   2   8        613.06        592.35        18.18 o                         
   6   2   8          0.85         -3.47         4.16 o                         
   7   2   8       1122.61       1110.94        39.63 o                         
   8   2   8        283.64        273.92        26.84 o                         
   9   2   8         61.28         67.00         8.77 o                         
  10   2   8        355.26        349.37        23.32 o                         
  11   2   8         50.23         41.38        12.29 o                         
  12   2   8        112.81         76.50        14.80 o                         
  13   2   8          0.58        -11.04        11.04 o                         
  14   2   8        423.04        423.11        29.85 o                         
 -20   3   8        263.39        319.28        21.07 o                         
 -19   3   8         69.73         76.61         9.63 o                         
 -18   3   8        269.76        295.88        14.50 o                         
 -17   3   8        185.25        203.61        15.93 o                         
 -16   3   8        378.08        379.59        14.42 o                         
 -15   3   8        516.98        538.71        39.38 o                         
 -14   3   8          2.10          1.26         2.85 o                         
 -13   3   8         46.60         47.26        11.29 o                         
 -12   3   8        916.77        914.34        22.32 o                         
 -11   3   8        143.96        153.69        10.19 o                         
 -10   3   8        540.07        561.01        32.23 o                         
  -9   3   8        121.71        109.67         8.41 o                         
  -8   3   8          4.97          1.32         3.96 o                         
  -7   3   8         11.22         13.79         4.61 o                         
  -6   3   8        162.00        147.47        10.66 o                         
  -5   3   8          6.05          9.44         4.21 o                         
  -4   3   8        994.85       1007.53        20.57 o                         
  -3   3   8         32.72         30.07         4.96 o                         
  -2   3   8        152.18        152.73         8.60 o                         
  -1   3   8        562.35        563.81        14.81 o                         
   0   3   8        238.42        229.88        10.11 o                         
   1   3   8         40.90         28.95         3.58 o                         
   2   3   8        777.91        710.06        13.07 o                         
   3   3   8       1125.14       1108.42        17.66 o                         
   4   3   8        318.22        327.41        13.03 o                         
   5   3   8         90.32         92.85         8.41 o                         
   6   3   8         13.73          7.48         5.41 o                         
   7   3   8        188.42        175.06        16.80 o                         
   8   3   8         29.06         19.56         9.78 o                         
   9   3   8         97.15        101.83        15.30 o                         
  10   3   8         15.34          8.03        10.78 o                         
  11   3   8          0.03          1.50        11.04 o                         
  12   3   8          4.63         16.30        13.04 o                         
  13   3   8          0.34         -2.26        12.04 o                         
 -19   4   8          8.32         15.05         8.53 o                         
 -18   4   8         16.68         24.08         8.28 o                         
 -15   4   8         44.64         37.37        11.04 o                         
 -14   4   8        104.43         64.96        12.29 o                         
 -13   4   8          0.07         10.78         7.77 o                         
 -12   4   8         28.31         16.17         8.53 o                         
 -11   4   8        130.84        120.56        25.08 o                         
 -10   4   8        104.91        112.60         9.83 o                         
  -9   4   8         29.58         27.58         6.46 o                         
  -8   4   8          1.20         -4.68         4.68 o                         
  -7   4   8          0.69         -4.05        11.66 o                         
  -6   4   8       1758.07       1788.10        32.01 o                         
  -5   4   8        390.98        422.98        14.45 o                         
  -4   4   8        706.31        783.64        19.33 o                         
  -3   4   8       1000.74        998.19        23.32 o                         
  -2   4   8         85.55         74.63         7.44 o                         
  -1   4   8         54.53         55.58         6.89 o                         
   0   4   8        246.45        232.89        11.35 o                         
   1   4   8         30.86         24.83         8.03 o                         
   2   4   8        139.50        142.59        12.67 o                         
   3   4   8       1055.22       1084.84        21.39 o                         
   4   4   8         42.11         44.89        10.03 o                         
   5   4   8        197.62        209.42        17.81 o                         
   6   4   8          7.52          1.00         8.53 o                         
   7   4   8          0.00         -8.03         8.03 o                         
   8   4   8          0.83          0.25         9.03 o                         
   9   4   8         20.46          6.52         9.78 o                         
  10   4   8        181.00        149.98        18.56 o                         
  11   4   8          0.46         10.78        11.79 o                         
  12   4   8         71.57         72.73        16.05 o                         
 -14   5   8          3.13          1.76         9.53 o                         
 -13   5   8         34.10         23.58        10.78 o                         
 -12   5   8        115.53         74.24        13.29 o                         
 -11   5   8         94.83         94.80        14.30 o                         
 -10   5   8         39.10         72.23        12.79 o                         
  -9   5   8          0.05          1.76         7.77 o                         
  -8   5   8        241.17        264.35        18.81 o                         
  -7   5   8         26.22         23.32         9.53 o                         
  -6   5   8        198.14        184.09        17.31 o                         
  -5   5   8         72.36         63.70        11.79 o                         
  -4   5   8          0.04         -2.51         7.77 o                         
  -3   5   8         28.23         22.82         9.03 o                         
  -2   5   8          2.37          3.01         7.52 o                         
  -1   5   8          3.72         14.30         8.03 o                         
   0   5   8         33.47         27.34         8.78 o                         
   1   5   8          8.90         11.54         7.77 o                         
   2   5   8          0.03         -2.51         7.02 o                         
   3   5   8        173.34        171.55        16.30 o                         
   4   5   8        746.08        761.95        30.60 o                         
   5   5   8          4.01          1.25         8.53 o                         
   6   5   8         25.54         15.05        10.03 o                         
   7   5   8          0.00          3.51         9.53 o                         
   8   5   8         15.13         17.31        11.54 o                         
   9   5   8          7.11          7.27        10.78 o                         
  10   5   8          6.21          8.03        11.54 o                         
 -13   6   8        158.06        188.61        21.32 o                         
 -12   6   8        100.25         99.07        16.05 o                         
 -11   6   8         33.28         31.85        12.04 o                         
 -10   6   8         17.07         11.54         9.53 o                         
  -9   6   8          1.06         11.29         9.53 o                         
  -8   6   8          1.39          1.76         8.53 o                         
  -7   6   8        107.79        111.86        15.30 o                         
  -6   6   8         57.28         67.97        13.04 o                         
  -5   6   8          0.98         -5.27         8.28 o                         
  -4   6   8          0.06         -7.77         8.03 o                         
  -3   6   8          2.86         -0.50         8.28 o                         
  -2   6   8        136.04        101.33        14.05 o                         
  -1   6   8          3.61         -4.01         8.03 o                         
   0   6   8         36.05         34.61        11.04 o                         
   1   6   8         18.63         22.57         9.78 o                         
   2   6   8          6.03         10.78         9.28 o                         
   3   6   8         17.67         26.59        10.03 o                         
   4   6   8        178.24        181.58        18.31 o                         
   5   6   8         12.06         20.82        10.78 o                         
   6   6   8          0.09         -2.51         9.78 o                         
  -7   7   8         60.31         52.17        13.79 o                         
  -6   7   8         33.40         18.81        11.54 o                         
  -5   7   8          0.67         -4.01         9.28 o                         
  -4   7   8         70.63         75.99        15.05 o                         
  -3   7   8         21.75          7.52        10.53 o                         
  -2   7   8          2.45          0.50         9.78 o                         
  -1   7   8        265.65        321.53        23.32 o                         
   0   7   8        104.73        117.88        16.55 o                         
 -22   1   9          0.01        -10.66        12.16 o                         
 -21   1   9        111.48         99.46        11.14 o                         
 -20   1   9        102.33         92.52        10.66 o                         
 -19   1   9        514.64        515.48        39.75 o                         
 -18   1   9       1003.28       1011.33        24.58 o                         
 -17   1   9        182.93        173.00        11.06 o                         
 -16   1   9        107.70        116.77         9.18 o                         
 -15   1   9         13.77         10.43         7.77 o                         
 -14   1   9          4.70          3.30         3.36 o                         
 -13   1   9         15.90         12.49         2.93 o                         
 -12   1   9         76.89         85.69         5.54 o                         
 -11   1   9       1857.35       1935.79        20.92 o                         
 -10   1   9         38.97         38.46         3.07 o                         
  -9   1   9        602.82        644.82         9.35 o                         
  -8   1   9          2.21          4.47         1.83 o                         
  -7   1   9       1410.03       1455.24        15.39 o                         
  -6   1   9        421.89        474.17         7.13 o                         
  -5   1   9       1481.37       1575.38        16.12 o                         
  -4   1   9          1.01          1.22         1.57 o                         
  -3   1   9        673.36        646.27         8.69 o                         
  -2   1   9         69.54         81.71         3.64 o                         
  -1   1   9          2.83          5.89         1.92 o                         
   0   1   9        416.40        427.23         6.71 o                         
   1   1   9         13.87          5.09         1.90 o                         
   2   1   9        420.67        456.45         7.57 o                         
   3   1   9         48.64         52.98         3.48 o                         
   4   1   9        242.17        256.12         7.29 o                         
   5   1   9        602.56        559.33        15.91 o                         
   6   1   9        235.16        239.19        16.87 o                         
   7   1   9         61.25         79.60         8.15 o                         
   8   1   9        262.26        219.40        12.06 o                         
   9   1   9          2.75         -5.05         5.05 o                         
  10   1   9          0.19          3.53         5.96 o                         
  11   1   9         27.50         19.93         7.50 o                         
  12   1   9         30.01         40.87         8.82 o                         
  13   1   9         64.66         44.14        16.55 o                         
 -21   2   9         23.97         20.55         8.36 o                         
 -20   2   9         48.44         58.57         9.61 o                         
 -19   2   9         44.63         45.85         8.31 o                         
 -18   2   9        293.22        257.50        13.80 o                         
 -17   2   9         74.27         75.43        15.80 o                         
 -16   2   9        103.08        105.77        11.04 o                         
 -15   2   9         73.76         70.19         5.90 o                         
 -14   2   9        118.80        114.67         5.79 o                         
 -13   2   9        193.83        183.94         6.20 o                         
 -12   2   9         28.95         31.63         3.37 o                         
 -11   2   9        515.74        472.56         9.45 o                         
 -10   2   9        967.79       1103.02        22.17 o                         
  -9   2   9       1397.20       1351.21        24.92 o                         
  -8   2   9        867.12        920.49        26.33 o                         
  -7   2   9        911.35       1023.76        36.37 o                         
  -6   2   9         69.01         84.35         6.55 o                         
  -5   2   9        306.31        294.24        10.29 o                         
  -4   2   9          3.44          0.88         3.19 o                         
  -3   2   9         19.73         36.80         8.15 o                         
  -2   2   9        440.35        441.21        10.53 o                         
  -1   2   9         97.56         79.76         3.56 o                         
   0   2   9         14.42         19.38         2.43 o                         
   1   2   9        281.20        285.48         6.54 o                         
   2   2   9         13.14         13.16         3.48 o                         
   3   2   9        226.77        210.45         8.11 o                         
   4   2   9         77.23         66.96         7.09 o                         
   5   2   9        637.74        633.81        36.87 o                         
   6   2   9        387.57        378.53        17.81 o                         
   7   2   9         28.08         20.28         7.27 o                         
   8   2   9         25.65         15.18         6.00 o                         
   9   2   9         10.44          4.35         5.94 o                         
  10   2   9        175.96        168.54        18.31 o                         
  11   2   9         14.86          1.25        10.28 o                         
  12   2   9        122.27        149.48        19.56 o                         
  13   2   9         47.80         37.62        14.30 o                         
 -20   3   9         86.41         88.51        10.44 o                         
 -19   3   9        441.90        454.18        17.51 o                         
 -18   3   9         17.02         18.08         6.59 o                         
 -17   3   9        246.35        293.96        13.27 o                         
 -16   3   9        455.36        461.44        15.08 o                         
 -15   3   9        121.92        138.65         8.05 o                         
 -14   3   9        666.10        679.64        29.34 o                         
 -13   3   9         16.58         14.97        11.04 o                         
 -12   3   9        166.70        185.65        11.61 o                         
 -11   3   9        272.47        280.16        19.44 o                         
 -10   3   9        203.78        193.24        13.54 o                         
  -9   3   9        249.26        242.93        11.54 o                         
  -8   3   9       1005.43       1084.56        22.88 o                         
  -7   3   9        483.89        458.32        14.27 o                         
  -6   3   9          3.59          0.71         4.03 o                         
  -5   3   9        385.53        364.14        12.59 o                         
  -4   3   9        252.02        272.15        11.17 o                         
  -3   3   9          1.94         -0.63         5.14 o                         
  -2   3   9         31.45         30.65         5.23 o                         
  -1   3   9        472.63        465.69        16.05 o                         
   0   3   9        656.93        622.39         9.35 o                         
   1   3   9        118.59        109.76         4.61 o                         
   2   3   9       2500.72       2408.94        30.04 o                         
   3   3   9         28.46         27.92         4.36 o                         
   4   3   9        743.48        736.46        19.42 o                         
   5   3   9        733.53        723.13        19.69 o                         
   6   3   9        101.94         95.56        13.04 o                         
   7   3   9       1195.76       1254.78        39.88 o                         
   8   3   9        539.77        533.46        27.34 o                         
   9   3   9        291.18        332.82        24.58 o                         
  10   3   9        328.66        324.29        24.58 o                         
  11   3   9         12.84          5.52        11.79 o                         
  12   3   9         14.81          9.28        12.29 o                         
 -16   4   9        196.17        210.43        20.82 o                         
 -15   4   9        216.94        229.99        20.82 o                         
 -14   4   9       1432.76       1345.32        43.14 o                         
 -13   4   9          4.59          1.82         7.90 o                         
 -12   4   9          6.26          8.99         6.32 o                         
 -11   4   9        554.96        550.35        18.52 o                         
 -10   4   9        105.16        101.58         9.43 o                         
  -9   4   9        488.15        507.81        17.00 o                         
  -8   4   9        207.42        214.35        12.41 o                         
  -7   4   9         70.39         63.56        10.16 o                         
  -6   4   9       3268.57       3300.91        50.01 o                         
  -5   4   9        625.01        690.71        18.62 o                         
  -4   4   9       1744.68       1716.11        31.30 o                         
  -3   4   9        786.02        818.81        20.48 o                         
  -2   4   9        951.31        930.84        23.58 o                         
  -1   4   9       1799.51       1781.46        32.19 o                         
   0   4   9         64.92         69.02        10.66 o                         
   1   4   9        921.82        854.50        29.85 o                         
   2   4   9         89.02        104.27         7.05 o                         
   3   4   9        107.47         74.24        11.79 o                         
   4   4   9        849.51        849.48        31.60 o                         
   5   4   9        134.89        128.41        15.05 o                         
   6   4   9        326.73        376.46        23.32 o                         
   7   4   9         17.18         19.81        10.78 o                         
   8   4   9        395.58        403.04        25.83 o                         
   9   4   9         86.42        124.15        17.31 o                         
  10   4   9       1167.90       1337.30        46.40 o                         
  11   4   9          0.04        -10.03        11.54 o                         
 -15   5   9         60.45         47.40        13.29 o                         
 -14   5   9        429.28        505.88        28.34 o                         
 -13   5   9        233.48        235.76        21.57 o                         
 -12   5   9         59.25         62.95        13.29 o                         
 -11   5   9          5.85          0.50         8.28 o                         
 -10   5   9        739.52        777.00        31.60 o                         
  -9   5   9         63.38         51.92        11.29 o                         
  -8   5   9        248.66        223.97        19.31 o                         
  -7   5   9        187.70        158.76        16.55 o                         
  -6   5   9        104.03        115.12        14.30 o                         
  -5   5   9        160.28        180.08        16.80 o                         
  -4   5   9          1.42          0.00         7.77 o                         
  -3   5   9         16.20         27.84         9.53 o                         
  -2   5   9         30.72         27.59         9.78 o                         
  -1   5   9        123.31         96.06        13.04 o                         
   0   5   9         36.80         50.91        10.78 o                         
   1   5   9         79.55         70.73        12.04 o                         
   2   5   9        313.67        351.38        21.82 o                         
   3   5   9          3.59         -2.01         8.28 o                         
   4   5   9        148.05        154.25        16.80 o                         
   5   5   9        120.74        122.89        15.80 o                         
   6   5   9         37.62         57.94        12.54 o                         
   7   5   9          1.89          6.77        10.53 o                         
   8   5   9          0.09          5.27        11.54 o                         
   9   5   9         76.20         80.76        15.30 o                         
 -13   6   9          9.26         18.31        11.29 o                         
 -12   6   9          2.63          8.28        11.04 o                         
 -11   6   9        207.86        196.63        20.82 o                         
 -10   6   9          3.03         11.79        10.28 o                         
  -9   6   9         75.75         80.26        14.05 o                         
  -8   6   9         39.87         35.87        12.04 o                         
  -7   6   9          0.17         -2.01         8.53 o                         
  -6   6   9         10.39         16.55         9.78 o                         
  -5   6   9         67.41         62.95        13.04 o                         
  -4   6   9         95.85        111.61        15.55 o                         
  -3   6   9          8.89         21.32        10.03 o                         
  -2   6   9          3.42          2.01         8.28 o                         
  -1   6   9        104.65        117.88        15.55 o                         
   0   6   9          5.84          5.27         9.28 o                         
   1   6   9          0.08         20.57        10.28 o                         
   2   6   9         10.28         18.81        10.03 o                         
   3   6   9         73.45         86.78        14.30 o                         
   4   6   9          6.70         12.54        10.53 o                         
   5   6   9        125.71        149.48        18.56 o                         
  -6   7   9          0.02         -7.02         9.78 o                         
  -5   7   9         10.15          7.77        11.29 o                         
  -4   7   9         12.19          9.28        11.54 o                         
  -3   7   9         80.15         78.75        15.30 o                         
  -2   7   9         23.16          6.27        11.04 o                         
 -22   0  10        379.77        389.75        27.34 o                         
 -21   0  10        100.04         68.72        14.05 o                         
 -20   0  10        343.82        370.69        24.33 o                         
 -19   0  10       2787.98       2639.23        63.96 o                         
 -18   0  10         64.59         80.01        13.04 o                         
 -17   0  10        402.09        411.32        21.57 o                         
 -16   0  10        383.45        379.97        19.56 o                         
 -15   0  10          0.16         12.04         7.02 o                         
 -14   0  10         91.13         91.79        10.53 o                         
 -13   0  10        201.13        175.81        12.54 o                         
 -12   0  10          6.07         11.30         3.28 o                         
 -11   0  10       1224.52       1238.13        17.76 o                         
 -10   0  10        513.33        442.83         9.36 o                         
  -9   0  10          6.44          3.10         2.36 o                         
  -8   0  10        170.32        188.80         5.93 o                         
  -7   0  10        514.41        507.49        10.84 o                         
  -6   0  10        906.50        969.99        13.75 o                         
  -5   0  10       3943.67       4056.78        41.75 o                         
  -4   0  10        120.10        131.02         5.01 o                         
  -3   0  10       2259.00       2235.32        25.63 o                         
  -2   0  10       1876.41       1919.27        22.97 o                         
  -1   0  10        184.34        192.32         6.17 o                         
   0   0  10        350.57        309.44         9.75 o                         
   1   0  10        520.65        499.51        12.67 o                         
   2   0  10         25.25         16.57         4.51 o                         
   3   0  10         74.75         62.76         9.03 o                         
   4   0  10        149.77        141.38        33.36 o                         
   5   0  10       2037.53       2029.30        34.04 o                         
   6   0  10        377.68        363.24        13.70 o                         
   7   0  10        438.94        409.46        19.81 o                         
   8   0  10         60.51         55.21         9.66 o                         
   9   0  10        299.24        292.19        20.06 o                         
  10   0  10          0.21         -6.02         6.52 o                         
  11   0  10          2.71          9.03         8.78 o                         
  12   0  10         25.05         23.32        10.03 o                         
  13   0  10        193.58        219.20        21.57 o                         
 -22   1  10         40.84         27.08        18.94 o                         
 -21   1  10         63.66         32.19         8.75 o                         
 -20   1  10        251.03        275.33        36.62 o                         
 -19   1  10        340.21        366.27        16.17 o                         
 -18   1  10         14.43          6.70         5.89 o                         
 -17   1  10         35.64         42.77         6.92 o                         
 -16   1  10        706.12        680.41        18.28 o                         
 -15   1  10         46.90         52.05         6.46 o                         
 -14   1  10        505.93        501.09        14.92 o                         
 -13   1  10       1038.97       1087.98        14.97 o                         
 -12   1  10          6.21          2.78         2.46 o                         
 -11   1  10       1435.20       1422.23        16.77 o                         
 -10   1  10        255.31        265.75         6.20 o                         
  -9   1  10        813.64        776.66        10.63 o                         
  -8   1  10        804.74        808.65        10.65 o                         
  -7   1  10         89.23         79.46         4.74 o                         
  -6   1  10       1520.05       1530.07        16.21 o                         
  -5   1  10         28.94         20.25         2.72 o                         
  -4   1  10         27.63         66.67         3.28 o                         
  -3   1  10        985.13       1014.23        12.27 o                         
  -2   1  10        165.40        164.27         4.79 o                         
  -1   1  10        747.89        708.34         9.07 o                         
   0   1  10        493.78        470.77         8.24 o                         
   1   1  10       1089.93        985.70        13.25 o                         
   2   1  10          7.22          3.21         2.15 o                         
   3   1  10          1.08         -0.53         2.18 o                         
   4   1  10       2790.67       2686.48        32.54 o                         
   5   1  10       1808.12       1772.96        27.60 o                         
   6   1  10        354.60        304.53        18.10 o                         
   7   1  10        106.86         97.07         7.23 o                         
   8   1  10        437.72        364.30        15.56 o                         
   9   1  10          8.01         -2.94         5.82 o                         
  10   1  10        255.95        258.94        15.42 o                         
  11   1  10        337.63        346.28        38.25 o                         
  12   1  10         40.48         75.99        17.05 o                         
 -21   2  10          4.57          5.64         7.89 o                         
 -20   2  10        545.37        541.01        19.58 o                         
 -19   2  10        558.45        614.67        19.70 o                         
 -18   2  10        201.55        182.52        11.63 o                         
 -17   2  10         42.23         59.50         7.35 o                         
 -16   2  10        359.59        354.69        13.30 o                         
 -15   2  10        265.07        265.73        12.21 o                         
 -14   2  10        900.19        904.11        13.59 o                         
 -13   2  10         35.32         39.00         3.73 o                         
 -12   2  10       1021.30       1018.33        22.15 o                         
 -11   2  10        312.82        315.19         8.09 o                         
 -10   2  10         25.33         23.14         7.65 o                         
  -9   2  10        294.70        294.02        11.26 o                         
  -8   2  10        131.95        135.82        10.16 o                         
  -7   2  10         47.93         40.55         5.31 o                         
  -6   2  10         13.67          6.40         3.90 o                         
  -5   2  10         75.38         60.86         6.00 o                         
  -4   2  10          0.04         -2.35         3.18 o                         
  -3   2  10        845.82        843.11        17.91 o                         
  -2   2  10         12.72          8.32         2.82 o                         
  -1   2  10          3.98          3.54         1.83 o                         
   0   2  10       1776.23       1781.78        19.50 o                         
   1   2  10         20.54         19.65         2.76 o                         
   2   2  10        562.54        568.12        10.09 o                         
   3   2  10        206.90        221.54         8.23 o                         
   4   2  10       1778.53       1691.90        24.56 o                         
   5   2  10         72.96         64.59         7.52 o                         
   6   2  10        146.97        133.25        30.60 o                         
   7   2  10        174.09        195.89        12.67 o                         
   8   2  10        955.87        910.09        24.12 o                         
   9   2  10        114.13         95.97        10.46 o                         
  10   2  10         54.76         46.15        13.04 o                         
  11   2  10         49.93         60.19        15.05 o                         
  12   2  10         36.94         47.40        14.55 o                         
  13   2  10         21.73         50.91        15.55 o                         
 -20   3  10        151.00        159.43        26.46 o                         
 -19   3  10        118.75        107.82        10.25 o                         
 -18   3  10          0.02         -0.80         8.28 o                         
 -17   3  10         17.56         24.68         7.52 o                         
 -16   3  10         32.06         33.65         7.82 o                         
 -15   3  10         66.78         67.25         9.02 o                         
 -14   3  10         82.54         81.00         9.13 o                         
 -13   3  10         23.30         23.06         6.43 o                         
 -12   3  10        459.75        454.36        16.40 o                         
 -11   3  10         23.28         24.26         5.89 o                         
 -10   3  10        393.12        420.99        14.89 o                         
  -9   3  10         93.53        106.30         8.86 o                         
  -8   3  10         88.18         91.18         8.07 o                         
  -7   3  10         57.11         43.02         9.41 o                         
  -6   3  10       2023.15       2088.45        34.76 o                         
  -5   3  10         43.45         48.07         9.78 o                         
  -4   3  10         10.64         21.47         9.78 o                         
  -3   3  10          0.06          1.81         4.14 o                         
  -2   3  10        305.47        313.42        19.81 o                         
  -1   3  10         64.43         76.91         7.54 o                         
   0   3  10        183.58        177.71        11.38 o                         
   1   3  10        111.09         93.14         4.57 o                         
   2   3  10        195.41        185.63         6.25 o                         
   3   3  10          1.11         -3.80         5.02 o                         
   4   3  10        123.06        125.78        10.01 o                         
   5   3  10        207.79        205.00        12.48 o                         
   6   3  10         16.59         14.05         9.53 o                         
   7   3  10        113.08        101.07        14.55 o                         
   8   3  10        204.54        202.40        20.06 o                         
   9   3  10         18.04          9.78        11.29 o                         
  10   3  10        832.59        805.34        36.12 o                         
  11   3  10         14.47         21.32        13.04 o                         
 -16   4  10          0.76         -0.50         8.78 o                         
 -15   4  10         28.02         13.29         9.28 o                         
 -14   4  10         69.63         63.99        20.32 o                         
 -13   4  10          9.54         10.39         6.69 o                         
 -12   4  10         22.82          7.72         6.32 o                         
 -11   4  10         62.42         69.57         9.03 o                         
 -10   4  10         18.03         12.62         5.82 o                         
  -9   4  10         62.16         58.48         8.07 o                         
  -8   4  10          9.66          3.34         7.90 o                         
  -7   4  10         23.41         19.44         5.85 o                         
  -6   4  10       1464.98       1547.50        30.06 o                         
  -5   4  10         17.19         16.30         6.03 o                         
  -4   4  10          9.90          1.88         6.14 o                         
  -3   4  10        193.78        190.43        16.68 o                         
  -2   4  10        517.73        510.08        26.71 o                         
  -1   4  10         11.15         -1.08         5.23 o                         
   0   4  10        123.59        115.30        13.54 o                         
   1   4  10        300.74        274.13        18.81 o                         
   2   4  10        772.50        684.63        19.31 o                         
   3   4  10        225.61        162.52        16.55 o                         
   4   4  10         21.61         15.55         9.53 o                         
   5   4  10          0.55          8.53         9.03 o                         
   6   4  10         74.10         39.63        12.29 o                         
   7   4  10         40.73         29.09        11.79 o                         
   8   4  10          0.22         -9.03         9.03 o                         
   9   4  10          5.31         15.05        12.04 o                         
  10   4  10         35.08         28.09        13.04 o                         
 -16   5  10          0.01         12.04        11.29 o                         
 -15   5  10         99.59        104.34        16.80 o                         
 -14   5  10        159.86        193.37        20.32 o                         
 -13   5  10         80.35         77.75        14.30 o                         
 -12   5  10          0.04          1.00         8.53 o                         
 -11   5  10         41.38         25.08        11.04 o                         
 -10   5  10        270.09        230.49        20.06 o                         
  -9   5  10          0.50         10.78         8.78 o                         
  -8   5  10         78.97         61.45        12.29 o                         
  -7   5  10         51.87         59.69        12.04 o                         
  -6   5  10        387.79        336.08        21.32 o                         
  -5   5  10        101.64         99.57        13.79 o                         
  -4   5  10        526.40        545.75        25.83 o                         
  -3   5  10          1.53         -6.52         7.52 o                         
  -2   5  10         93.39         92.55        13.79 o                         
  -1   5  10         61.32         45.90        11.04 o                         
   0   5  10          0.25          7.02         8.28 o                         
   1   5  10         47.25         46.65        11.54 o                         
   2   5  10          0.56         10.53         9.28 o                         
   3   5  10         16.60         14.80        10.03 o                         
   4   5  10        114.91        132.68        16.55 o                         
   5   5  10        110.89        110.86        15.80 o                         
   6   5  10         87.66         62.45        13.79 o                         
   7   5  10         82.91         77.75        15.05 o                         
   8   5  10        194.35        194.12        21.32 o                         
 -13   6  10        211.57        235.00        23.58 o                         
 -12   6  10        156.32        149.98        19.56 o                         
 -11   6  10        152.93        184.34        20.32 o                         
 -10   6  10        283.36        290.18        24.58 o                         
  -9   6  10        130.28        126.91        17.56 o                         
  -8   6  10        424.59        471.01        27.09 o                         
  -7   6  10         11.41         10.78        10.78 o                         
  -6   6  10         12.35          3.76         9.78 o                         
  -5   6  10        100.49         73.99        14.05 o                         
  -4   6  10         34.26         27.34        10.53 o                         
  -3   6  10        201.11        188.36        18.56 o                         
  -2   6  10          1.22          2.51         9.53 o                         
  -1   6  10         17.00         22.57        11.04 o                         
   0   6  10        361.36        430.63        26.08 o                         
   1   6  10         74.22         58.94        13.04 o                         
   2   6  10        269.34        256.83        21.57 o                         
   3   6  10         24.37         36.37        12.04 o                         
   4   6  10          7.03         17.31        11.79 o                         
 -22   1  11        149.15        150.95        12.96 o                         
 -21   1  11         80.84         75.21        10.28 o                         
 -20   1  11          0.30         -1.03         6.56 o                         
 -19   1  11        152.00        126.47        10.64 o                         
 -18   1  11         35.62         36.87         7.52 o                         
 -17   1  11        148.12        125.58         9.78 o                         
 -16   1  11        127.72        136.57         9.53 o                         
 -15   1  11        141.72        147.19         9.27 o                         
 -14   1  11         45.95         51.76        15.68 o                         
 -13   1  11       1366.82       1351.93        17.28 o                         
 -12   1  11         27.40         24.43         3.10 o                         
 -11   1  11        142.98        121.85         4.87 o                         
 -10   1  11          2.11          0.79         2.02 o                         
  -9   1  11         99.15        105.06         5.90 o                         
  -8   1  11         94.21        102.79         4.19 o                         
  -7   1  11         80.25         87.99         3.95 o                         
  -6   1  11         25.29         25.22         3.62 o                         
  -5   1  11       2840.43       2951.80        27.90 o                         
  -4   1  11        172.29        213.71         5.33 o                         
  -3   1  11         33.62         26.24         4.13 o                         
  -2   1  11        331.54        338.96        12.09 o                         
  -1   1  11        536.64        541.65         8.13 o                         
   0   1  11         29.09         24.46         2.65 o                         
   1   1  11        253.95        271.48        10.19 o                         
   2   1  11        350.91        331.14         9.40 o                         
   3   1  11        127.01        129.55         7.11 o                         
   4   1  11        327.66        358.41        15.02 o                         
   5   1  11         59.13         72.94         6.22 o                         
   6   1  11          0.21         -3.45         3.45 o                         
   7   1  11        304.43        257.59        10.65 o                         
   8   1  11         37.65         31.31         5.78 o                         
   9   1  11        317.77        311.80        18.16 o                         
  10   1  11         54.72         61.60         8.89 o                         
  11   1  11         16.12         17.40         7.18 o                         
  12   1  11         11.16          8.53         9.78 o                         
 -21   2  11        247.25        275.46        18.69 o                         
 -20   2  11         12.76         16.78        11.91 o                         
 -19   2  11        597.18        649.73        30.72 o                         
 -18   2  11        177.32        185.92        11.62 o                         
 -17   2  11         12.97         12.96         5.47 o                         
 -16   2  11        236.21        224.34        11.18 o                         
 -15   2  11         23.50         20.10         5.16 o                         
 -14   2  11        146.39        143.39         6.97 o                         
 -13   2  11        120.00        111.14         6.02 o                         
 -12   2  11         24.16         28.40         2.94 o                         
 -11   2  11       1516.94       1530.79        28.46 o                         
 -10   2  11        168.56        193.84        10.27 o                         
  -9   2  11        201.50        211.81        10.27 o                         
  -8   2  11        855.19        854.17        20.57 o                         
  -7   2  11       1018.88        980.59        20.57 o                         
  -6   2  11        386.57        405.72        12.77 o                         
  -5   2  11        418.28        412.02        18.94 o                         
  -4   2  11        339.55        321.53        11.35 o                         
  -3   2  11         59.97         73.40         3.54 o                         
  -2   2  11         13.03         23.57         2.82 o                         
  -1   2  11       1427.52       1505.76        17.31 o                         
   0   2  11        822.92        804.83        11.82 o                         
   1   2  11        649.46        585.13        10.25 o                         
   2   2  11         39.23         42.14         4.65 o                         
   3   2  11        633.94        626.04        13.63 o                         
   4   2  11        522.08        495.05        12.61 o                         
   5   2  11       1090.56       1095.12        29.46 o                         
   6   2  11        200.30        219.15         9.89 o                         
   7   2  11         22.55         11.20         4.70 o                         
   8   2  11        239.28        230.58        32.98 o                         
   9   2  11        101.16         75.74        15.05 o                         
  10   2  11          3.16         -0.50        11.29 o                         
  11   2  11         19.79         15.05        13.04 o                         
  12   2  11         22.10         21.57        15.80 o                         
 -20   3  11         25.79         22.22         7.48 o                         
 -19   3  11         22.94         17.52         8.78 o                         
 -18   3  11        126.63        116.98         9.49 o                         
 -17   3  11         21.14         21.17         5.90 o                         
 -16   3  11          2.02         12.04        10.53 o                         
 -15   3  11        796.09        724.86        21.81 o                         
 -14   3  11        204.10        245.57        27.71 o                         
 -13   3  11         26.64         21.57        10.16 o                         
 -12   3  11        226.36        206.00        12.41 o                         
 -11   3  11        436.83        470.89        16.14 o                         
 -10   3  11        415.64        467.21        15.95 o                         
  -9   3  11         88.83        101.30        10.28 o                         
  -8   3  11       1151.24       1157.30        29.60 o                         
  -7   3  11        112.06        108.54         8.69 o                         
  -6   3  11        317.69        316.67        12.59 o                         
  -5   3  11       1087.75       1099.60        23.32 o                         
  -4   3  11          4.81         -2.51         4.26 o                         
  -3   3  11        865.36        848.24        20.04 o                         
  -2   3  11        125.31        122.66        13.67 o                         
  -1   3  11          8.55         10.55         4.86 o                         
   0   3  11        582.28        604.78         9.91 o                         
   1   3  11        530.61        493.66         9.38 o                         
   2   3  11        401.91        371.47        10.39 o                         
   3   3  11        156.78        145.55         7.73 o                         
   4   3  11         56.29         55.72         5.79 o                         
   5   3  11         37.36         46.09         7.71 o                         
   6   3  11         31.19         11.79        10.03 o                         
   7   3  11          1.06          8.28        10.03 o                         
   8   3  11         60.99         35.87        12.79 o                         
   9   3  11        236.05        261.59        23.32 o                         
  10   3  11          0.02          2.51        12.54 o                         
  11   3  11        281.90        318.27        27.59 o                         
 -17   4  11        132.68         96.81        18.06 o                         
 -16   4  11        159.85        174.81        19.06 o                         
 -15   4  11          3.33         -5.69        15.68 o                         
 -14   4  11         23.80         27.46         8.36 o                         
 -13   4  11         64.78         70.20         9.48 o                         
 -12   4  11        185.19        208.53        14.67 o                         
 -11   4  11        428.09        415.56        26.33 o                         
 -10   4  11         24.10         22.54         6.81 o                         
  -9   4  11        486.13        512.87        17.81 o                         
  -8   4  11        153.67        170.48        11.61 o                         
  -7   4  11        720.96        688.46        20.69 o                         
  -6   4  11        947.98        919.32        29.97 o                         
  -5   4  11        136.97        123.98        10.02 o                         
  -4   4  11         74.62         76.13         8.42 o                         
  -3   4  11         24.69         22.46         6.29 o                         
  -2   4  11         16.72         17.35         6.65 o                         
  -1   4  11        157.84        174.73        11.43 o                         
   0   4  11        436.96        448.94        22.82 o                         
   1   4  11        194.34        165.53        16.05 o                         
   2   4  11         12.36          7.73         3.79 o                         
   3   4  11        101.56         98.49         7.97 o                         
   4   4  11         36.22         36.29        10.41 o                         
   5   4  11        322.45        340.34        23.58 o                         
   6   4  11        372.72        389.50        26.08 o                         
   7   4  11          7.17         -1.50        10.78 o                         
   8   4  11        180.10        164.28        19.81 o                         
   9   4  11        171.37        173.56        21.32 o                         
 -16   5  11         43.01         52.67        14.05 o                         
 -15   5  11         11.69         18.56        11.54 o                         
 -14   5  11        139.41        127.66        17.81 o                         
 -13   5  11         14.45         34.86        11.79 o                         
 -12   5  11         49.41         68.22        13.79 o                         
 -11   5  11         95.54        112.61        16.05 o                         
 -10   5  11          0.27         -4.01         8.28 o                         
  -9   5  11         86.85         56.18        13.04 o                         
  -8   5  11        361.98        376.96        23.58 o                         
  -7   5  11         16.06         14.80         9.53 o                         
  -6   5  11       1084.98        996.20        35.87 o                         
  -5   5  11        710.09        755.18        30.60 o                         
  -4   5  11        126.73         92.80        14.05 o                         
  -3   5  11        305.14        309.75        21.32 o                         
  -2   5  11         56.32         34.36        10.53 o                         
  -1   5  11         19.14         33.11        10.03 o                         
   0   5  11       1374.52       1393.23        43.39 o                         
   1   5  11        843.21        821.14        33.36 o                         
   2   5  11         72.54         85.78        14.30 o                         
   3   5  11        225.93        206.66        19.81 o                         
   4   5  11         77.80         81.41         7.78 o                         
   5   5  11         68.20         49.91        13.29 o                         
   6   5  11         43.41         25.33        12.54 o                         
   7   5  11         49.90         60.19        14.80 o                         
 -12   6  11         62.06         45.65        13.79 o                         
 -11   6  11        344.41        358.90        28.09 o                         
 -10   6  11        393.37        411.82        27.09 o                         
  -9   6  11        435.03        499.35        28.59 o                         
  -8   6  11         15.97         15.80        11.79 o                         
  -7   6  11         10.20         -6.27        10.03 o                         
  -6   6  11         47.30         47.65        13.29 o                         
  -5   6  11         63.42         59.19        13.54 o                         
  -4   6  11         96.38         76.75        14.80 o                         
  -3   6  11        134.01        161.27        18.31 o                         
  -2   6  11         38.20         23.83        11.29 o                         
  -1   6  11         99.32        132.17        17.56 o                         
   0   6  11         42.43         53.67        13.54 o                         
   1   6  11        417.23        468.51        27.84 o                         
   2   6  11          0.38          9.53        10.78 o                         
   3   6  11        244.98        228.48        22.57 o                         
 -22   0  12        195.07        156.50        18.56 o                         
 -21   0  12        392.84        380.72        25.33 o                         
 -20   0  12       1063.26       1065.17        37.62 o                         
 -19   0  12          3.76          4.01         8.78 o                         
 -18   0  12        160.55        142.71        15.05 o                         
 -17   0  12        302.17        336.08        19.56 o                         
 -16   0  12         11.77         23.58         8.28 o                         
 -15   0  12        547.65        547.51        22.07 o                         
 -14   0  12       1355.02       1428.84        36.87 o                         
 -13   0  12       6353.31       6310.52       113.62 o                         
 -12   0  12        168.11        163.27        12.54 o                         
 -11   0  12          5.44          5.39         4.64 o                         
 -10   0  12       1810.55       1837.43        23.50 o                         
  -9   0  12         14.01         17.95         3.11 o                         
  -8   0  12        908.84        933.41        14.43 o                         
  -7   0  12         19.85         23.28         3.20 o                         
  -6   0  12         62.46         91.56         6.26 o                         
  -5   0  12       3941.03       4001.29        42.52 o                         
  -4   0  12        182.04        201.90        14.19 o                         
  -3   0  12       2380.75       2339.98        43.46 o                         
  -2   0  12        102.19        107.14         5.84 o                         
  -1   0  12       2022.08       1852.43        29.52 o                         
   0   0  12        699.05        657.80        19.06 o                         
   1   0  12        261.30        262.22        10.60 o                         
   2   0  12        540.01        550.17        15.05 o                         
   3   0  12        114.74        139.08        17.68 o                         
   4   0  12        452.08        472.27        21.07 o                         
   5   0  12          0.06         -5.02         5.02 o                         
   6   0  12        974.69        959.08        32.86 o                         
   7   0  12       1434.43       1431.60        42.89 o                         
   8   0  12          6.88          3.76         7.52 o                         
   9   0  12        775.72        771.23        32.60 o                         
  10   0  12        802.48        881.08        36.37 o                         
  11   0  12        476.91        574.35        30.60 o                         
  12   0  12         19.15          8.53        11.04 o                         
 -22   1  12         13.13          8.62         7.97 o                         
 -21   1  12        722.62        733.49        22.83 o                         
 -20   1  12        112.24        117.95        10.82 o                         
 -19   1  12         93.88         91.51        18.18 o                         
 -18   1  12        347.66        356.08        25.58 o                         
 -17   1  12          0.68          0.34         5.00 o                         
 -16   1  12        269.20        242.03        12.92 o                         
 -15   1  12        114.52         99.90         8.07 o                         
 -14   1  12        273.30        257.18        16.05 o                         
 -13   1  12         98.17         90.35         5.55 o                         
 -12   1  12         43.83         44.29         3.64 o                         
 -11   1  12        667.51        664.56        10.54 o                         
 -10   1  12          0.00          1.31         2.08 o                         
  -9   1  12        801.05        777.44        11.10 o                         
  -8   1  12         26.18         30.75         2.83 o                         
  -7   1  12        171.20        156.78         4.93 o                         
  -6   1  12       1627.22       1582.90        17.38 o                         
  -5   1  12        307.22        333.18         6.75 o                         
  -4   1  12        203.34        191.25         5.37 o                         
  -3   1  12          3.09          7.55         2.23 o                         
  -2   1  12        117.75        116.18         4.85 o                         
  -1   1  12          0.27         -1.85         2.04 o                         
   0   1  12        467.57        452.02         8.95 o                         
   1   1  12        952.55        889.06        15.69 o                         
   2   1  12         52.17         60.77         8.94 o                         
   3   1  12       1513.76       1462.40        22.61 o                         
   4   1  12        235.99        209.09         9.95 o                         
   5   1  12        178.65        201.83         9.84 o                         
   6   1  12        280.49        286.38        11.04 o                         
   7   1  12          1.78          2.76         4.68 o                         
   8   1  12         67.85         65.10         8.60 o                         
   9   1  12          4.72          6.29         6.27 o                         
  10   1  12        162.53        214.23        15.32 o                         
  11   1  12         29.36         14.17         7.35 o                         
 -21   2  12        189.03        185.98        13.13 o                         
 -20   2  12         12.20         11.33         6.91 o                         
 -19   2  12         31.76         28.14         7.90 o                         
 -18   2  12          9.06          8.59         6.52 o                         
 -17   2  12         55.06         60.19         7.42 o                         
 -16   2  12         35.89         33.99         5.96 o                         
 -15   2  12         94.93        107.62        10.66 o                         
 -14   2  12         15.74         16.86         3.37 o                         
 -13   2  12         35.33         34.48         4.09 o                         
 -12   2  12        511.77        544.04        16.40 o                         
 -11   2  12       1261.81       1279.12        25.89 o                         
 -10   2  12       2544.80       2572.98        40.79 o                         
  -9   2  12         80.48         70.55         7.45 o                         
  -8   2  12        446.85        442.54        13.92 o                         
  -7   2  12         22.79         13.92         4.61 o                         
  -6   2  12          2.25          2.05         6.40 o                         
  -5   2  12         76.93         84.14         7.26 o                         
  -4   2  12         34.52         37.26         4.11 o                         
  -3   2  12       1296.99       1301.58        15.86 o                         
  -2   2  12        339.73        330.54        10.35 o                         
  -1   2  12        311.52        337.95         8.07 o                         
   0   2  12        825.91        824.05        17.31 o                         
   1   2  12       1111.33       1016.81        17.26 o                         
   2   2  12          7.74          7.00         3.49 o                         
   3   2  12         82.89         93.64         6.63 o                         
   4   2  12         30.82         29.36         4.86 o                         
   5   2  12          0.43         -1.54         3.80 o                         
   6   2  12          0.91          0.19         6.90 o                         
   7   2  12          0.17         -1.47         4.58 o                         
   8   2  12        170.11        156.05        10.42 o                         
   9   2  12        140.19        166.74        13.45 o                         
  10   2  12         28.19         18.35         8.68 o                         
  11   2  12         42.58         75.74        15.30 o                         
 -20   3  12         13.83         15.27         7.00 o                         
 -19   3  12         36.51         31.01         7.10 o                         
 -18   3  12          1.91        -10.03        10.03 o                         
 -17   3  12        204.81        176.07        19.81 o                         
 -16   3  12        553.65        510.64        28.34 o                         
 -15   3  12        107.36        127.02        18.18 o                         
 -14   3  12        147.72        166.38        12.23 o                         
 -13   3  12        284.88        307.14        20.82 o                         
 -12   3  12        208.94        187.76        11.96 o                         
 -11   3  12        137.04        156.70        11.00 o                         
 -10   3  12        942.61        978.53        33.61 o                         
  -9   3  12        986.62        991.93        23.14 o                         
  -8   3  12         55.56         79.71        17.31 o                         
  -7   3  12        243.22        250.17        12.15 o                         
  -6   3  12        580.18        563.01        16.76 o                         
  -5   3  12        145.20        134.66        11.16 o                         
  -4   3  12         28.96         29.82         5.84 o                         
  -3   3  12        789.42        734.94        23.07 o                         
  -2   3  12        143.14        179.18        11.07 o                         
  -1   3  12          0.61          0.31         3.59 o                         
   0   3  12         93.39         88.09         4.58 o                         
   1   3  12          5.41         10.28         3.25 o                         
   2   3  12         51.69         50.30         5.20 o                         
   3   3  12        249.42        240.21         9.61 o                         
   4   3  12        180.69        166.48        10.54 o                         
   5   3  12          0.76         -1.86         4.55 o                         
   6   3  12        530.81        521.35        17.92 o                         
   7   3  12        432.71        432.73        17.41 o                         
   8   3  12        288.13        303.14        15.97 o                         
   9   3  12        189.60        194.49        14.57 o                         
  10   3  12         21.31         19.42         8.30 o                         
 -16   4  12          3.71         -6.99         6.99 o                         
 -15   4  12         78.75         62.55         9.75 o                         
 -14   4  12         29.47         19.02        19.81 o                         
 -13   4  12         66.62         56.17        11.66 o                         
 -12   4  12        131.51        125.79        11.26 o                         
 -11   4  12         15.76          2.80         6.07 o                         
 -10   4  12        101.95        131.96        21.32 o                         
  -9   4  12         82.39         57.20         8.33 o                         
  -8   4  12        436.90        407.68        16.21 o                         
  -7   4  12        105.46        116.64        10.01 o                         
  -6   4  12          3.92         -4.45         5.23 o                         
  -5   4  12         10.50          0.57         5.35 o                         
  -4   4  12         63.04         19.52         6.38 o                         
  -3   4  12          0.14          2.20         5.41 o                         
  -2   4  12        254.37        255.38        13.65 o                         
  -1   4  12         10.69          8.46         6.46 o                         
   0   4  12        188.59        184.34        17.31 o                         
   1   4  12        124.02        127.41        15.30 o                         
   2   4  12         30.20         31.80         5.64 o                         
   3   4  12          0.00          0.32         5.64 o                         
   4   4  12          3.28          2.07         6.52 o                         
   5   4  12         64.49         63.34         7.67 o                         
   6   4  12          3.96         -0.32         5.19 o                         
   7   4  12         27.50         28.66         7.59 o                         
   8   4  12        145.14        175.10        25.33 o                         
 -16   5  12         19.62         28.84        12.04 o                         
 -15   5  12         29.63         31.85        13.29 o                         
 -14   5  12         68.30         85.02        16.30 o                         
 -13   5  12         14.86         10.78        10.53 o                         
 -12   5  12         62.07         51.42        13.54 o                         
 -11   5  12        452.84        474.27        26.84 o                         
 -10   5  12         60.03         60.69        13.79 o                         
  -9   5  12         43.43         45.90        12.29 o                         
  -8   5  12        637.84        641.06        29.85 o                         
  -7   5  12         12.04          0.50         8.53 o                         
  -6   5  12          3.65          9.03         9.03 o                         
  -5   5  12         73.45         64.96        12.54 o                         
  -4   5  12          0.07         -3.51         8.78 o                         
  -3   5  12          5.76         -2.76         8.53 o                         
  -2   5  12         14.76         19.06        10.03 o                         
  -1   5  12        601.00        561.05        28.09 o                         
   0   5  12        629.05        548.76        28.59 o                         
   1   5  12         31.25         45.65        12.04 o                         
   2   5  12         42.61         35.11        11.54 o                         
   3   5  12          8.39         13.29        11.04 o                         
   4   5  12        133.06        114.21         8.96 o                         
   5   5  12         93.98         90.78         8.81 o                         
   6   5  12        164.69        201.37        18.18 o                         
 -12   6  12        114.00        117.88        18.31 o                         
 -11   6  12          1.35         -7.77        10.53 o                         
 -10   6  12          3.75          2.26        10.28 o                         
  -9   6  12          0.05         -4.77        10.53 o                         
  -8   6  12         10.25          6.52        11.29 o                         
  -7   6  12         17.20         18.06        11.79 o                         
  -6   6  12        130.85         90.29        16.30 o                         
  -5   6  12         72.29         43.64        13.29 o                         
  -4   6  12         48.83         31.60        11.79 o                         
  -3   6  12          0.15          5.77        10.28 o                         
  -2   6  12          0.66          4.01        10.53 o                         
  -1   6  12          0.68          9.28        11.04 o                         
   0   6  12        148.31        152.24        19.06 o                         
   1   6  12         69.00         61.70        14.55 o                         
 -22   1  13        371.22        299.40        16.93 o                         
 -21   1  13         30.92         28.43        10.91 o                         
 -20   1  13         24.32         16.18         7.03 o                         
 -19   1  13         48.24         39.08         7.77 o                         
 -18   1  13         12.46          7.80         9.91 o                         
 -17   1  13          7.38          2.84         5.12 o                         
 -16   1  13         97.82         89.29         8.18 o                         
 -15   1  13         57.15         54.26         6.62 o                         
 -14   1  13        518.69        523.55        14.63 o                         
 -13   1  13        451.00        435.94        11.41 o                         
 -12   1  13        475.81        460.57        13.91 o                         
 -11   1  13         18.23         20.84         3.35 o                         
 -10   1  13         31.69         33.04         3.25 o                         
  -9   1  13         26.13         21.92         3.65 o                         
  -8   1  13          4.03          1.70         2.06 o                         
  -7   1  13         53.70         63.17         3.77 o                         
  -6   1  13        186.27        191.73         5.47 o                         
  -5   1  13         25.35         22.46         2.78 o                         
  -4   1  13        104.78        117.82         5.06 o                         
  -3   1  13         29.73         27.55         3.79 o                         
  -2   1  13        100.96        104.49         5.02 o                         
  -1   1  13        782.42        767.13        12.45 o                         
   0   1  13         30.18         45.25         4.79 o                         
   1   1  13       2328.29       2353.21        30.62 o                         
   2   1  13         98.25         77.48         6.32 o                         
   3   1  13         16.34          8.71         3.85 o                         
   4   1  13        357.40        332.60        20.46 o                         
   5   1  13        118.39        107.34         9.49 o                         
   6   1  13        322.87        301.42        13.90 o                         
   7   1  13         92.18         97.68        18.06 o                         
   8   1  13          0.44          1.98         5.78 o                         
   9   1  13         32.73         32.70         7.57 o                         
  10   1  13         21.46         13.85         7.54 o                         
 -21   2  13        282.69        265.80        14.88 o                         
 -20   2  13         23.39         29.46         8.03 o                         
 -19   2  13          2.05          3.52         5.70 o                         
 -18   2  13        506.17        489.17        16.25 o                         
 -17   2  13         31.33         40.65         6.63 o                         
 -16   2  13        142.45        153.40        13.67 o                         
 -15   2  13         57.58         59.23         6.34 o                         
 -14   2  13         98.69         97.46         5.33 o                         
 -13   2  13         25.25         15.55         8.28 o                         
 -12   2  13        515.13        482.59        19.94 o                         
 -11   2  13        781.37        774.00        21.32 o                         
 -10   2  13         41.94         48.00         6.73 o                         
  -9   2  13        236.93        234.78        11.26 o                         
  -8   2  13         31.34         24.44         5.49 o                         
  -7   2  13        324.06        322.10        12.41 o                         
  -6   2  13        247.93        244.02        11.17 o                         
  -5   2  13        142.94        155.17         9.66 o                         
  -4   2  13        526.43        510.20        15.38 o                         
  -3   2  13          6.13          9.08         2.29 o                         
  -2   2  13        478.70        474.17         8.85 o                         
  -1   2  13        413.74        416.23         8.62 o                         
   0   2  13        150.90        149.46         7.22 o                         
   1   2  13        201.86        179.81         8.06 o                         
   2   2  13        606.01        577.73        14.51 o                         
   3   2  13         15.51         12.43         4.94 o                         
   4   2  13          4.59          4.00         4.07 o                         
   5   2  13         26.75         39.61         7.86 o                         
   6   2  13          0.03         -4.24         4.24 o                         
   7   2  13        187.36        177.70        10.76 o                         
   8   2  13         52.87         69.94         9.10 o                         
   9   2  13          0.20         -0.25         8.03 o                         
  10   2  13        146.72        156.50        19.31 o                         
 -20   3  13         80.94         84.77        17.05 o                         
 -19   3  13          5.42         12.04        12.29 o                         
 -18   3  13         60.78         78.75        16.05 o                         
 -17   3  13          1.62         17.31        11.54 o                         
 -16   3  13         51.48         49.41        13.04 o                         
 -15   3  13        123.06        127.66        16.55 o                         
 -14   3  13          6.25          1.49         6.61 o                         
 -13   3  13        715.52        715.04        29.85 o                         
 -12   3  13        190.41        163.21        14.17 o                         
 -11   3  13         69.27         65.81         8.33 o                         
 -10   3  13       1127.88       1108.88        25.63 o                         
  -9   3  13          1.24          1.06         5.52 o                         
  -8   3  13        236.05        220.36        12.48 o                         
  -7   3  13        385.38        349.77        14.18 o                         
  -6   3  13        293.56        328.08        21.07 o                         
  -5   3  13        633.00        607.45        17.73 o                         
  -4   3  13         39.15         28.57         6.00 o                         
  -3   3  13        355.28        339.28        13.74 o                         
  -2   3  13         34.79         39.81         6.65 o                         
  -1   3  13        126.20        117.76        13.17 o                         
   0   3  13        234.19        200.92         7.21 o                         
   1   3  13        165.99        138.27         8.06 o                         
   2   3  13        314.97        306.64        10.32 o                         
   3   3  13        129.47        143.50         8.39 o                         
   4   3  13        330.84        333.87        11.72 o                         
   5   3  13        481.44        483.99        16.99 o                         
   6   3  13          0.07          3.44         5.42 o                         
   7   3  13          3.28         -5.96         6.14 o                         
   8   3  13        111.24        149.91        15.93 o                         
   9   3  13        137.21        144.39        13.06 o                         
 -17   4  13         10.66          6.27        15.55 o                         
 -16   4  13        323.18        335.83        26.84 o                         
 -15   4  13        201.23        200.03        14.88 o                         
 -14   4  13        255.01        242.90        15.93 o                         
 -13   4  13        171.04        181.95        13.57 o                         
 -12   4  13        266.14        271.61        15.60 o                         
 -11   4  13        215.24        204.35        24.96 o                         
 -10   4  13         80.77         78.10         9.58 o                         
  -9   4  13         33.86         37.92         7.62 o                         
  -8   4  13        124.17        150.36        11.62 o                         
  -7   4  13         73.82         80.78         9.38 o                         
  -6   4  13        107.76        119.00        10.36 o                         
  -5   4  13        141.71        134.40        10.99 o                         
  -4   4  13        321.28        330.99        14.98 o                         
  -3   4  13          0.02          7.13         5.89 o                         
  -2   4  13        567.73        613.96        35.11 o                         
  -1   4  13        648.58        600.93        27.59 o                         
   0   4  13        720.57        683.19        29.85 o                         
   1   4  13        435.92        420.35        24.58 o                         
   2   4  13         18.16         14.36         4.66 o                         
   3   4  13        204.07        200.36        10.67 o                         
   4   4  13         81.91         73.08         9.53 o                         
   5   4  13        220.56        236.74        12.85 o                         
   6   4  13         34.17         31.76         7.42 o                         
   7   4  13         40.76         44.10         8.58 o                         
 -16   5  13          1.34          3.51        11.79 o                         
 -15   5  13        745.94        802.83        37.37 o                         
 -14   5  13        157.92        179.83        21.32 o                         
 -13   5  13        371.31        363.67        26.33 o                         
 -12   5  13        719.87        730.85        34.11 o                         
 -11   5  13        264.84        246.29        22.07 o                         
 -10   5  13       1140.94       1199.35        42.64 o                         
  -9   5  13          8.96         15.05        10.78 o                         
  -8   5  13         54.04         29.85        11.29 o                         
  -7   5  13        578.33        603.44        29.60 o                         
  -6   5  13         28.61         32.35        11.29 o                         
  -5   5  13        367.17        410.82        25.33 o                         
  -4   5  13         26.80         17.81        10.28 o                         
  -3   5  13        101.67        106.84        15.80 o                         
  -2   5  13         14.57         36.87        11.79 o                         
  -1   5  13         30.36         35.61        11.29 o                         
   0   5  13        288.12        322.79        24.83 o                         
   1   5  13        105.34        122.89        17.05 o                         
   2   5  13        150.58        180.83        19.81 o                         
   3   5  13          0.16          9.53        11.29 o                         
   4   5  13        128.95        103.99         8.81 o                         
 -11   6  13          0.09         -4.01        11.79 o                         
 -10   6  13         22.17         17.05        12.29 o                         
  -9   6  13        317.58        325.30        26.84 o                         
  -8   6  13          0.35          4.26        11.54 o                         
  -7   6  13        139.27        171.55        20.82 o                         
  -6   6  13        363.13        377.96        26.59 o                         
  -5   6  13         65.56         55.93        14.80 o                         
  -4   6  13         33.60         28.09        13.04 o                         
  -3   6  13        140.08        191.62        21.32 o                         
  -2   6  13        237.83        284.66        24.83 o                         
  -1   6  13         20.59         27.84        12.54 o                         
   0   6  13         16.80         12.04        11.79 o                         
 -22   0  14          3.10          7.52        11.29 o                         
 -21   0  14        173.07        172.81        18.56 o                         
 -20   0  14        170.10        165.78        17.56 o                         
 -19   0  14        263.33        240.77        18.81 o                         
 -18   0  14          4.36          7.52         8.28 o                         
 -17   0  14        665.87        587.39        24.58 o                         
 -16   0  14         27.04         27.59         8.28 o                         
 -15   0  14       1174.88       1174.27        33.86 o                         
 -14   0  14       1268.07       1279.36        34.86 o                         
 -13   0  14        445.62        450.20        19.06 o                         
 -12   0  14       2227.99       2144.14        47.65 o                         
 -11   0  14         21.24         16.30         6.02 o                         
 -10   0  14       2645.49       2741.56        56.43 o                         
  -9   0  14        415.87        423.77        12.66 o                         
  -8   0  14         25.25         39.32         4.97 o                         
  -7   0  14       4079.05       4090.54       157.88 o                         
  -6   0  14        269.85        242.39        15.42 o                         
  -5   0  14         52.87         47.16         7.77 o                         
  -4   0  14          8.00         10.28         5.27 o                         
  -3   0  14         65.31         56.68         8.28 o                         
  -2   0  14          4.21          6.52         5.02 o                         
  -1   0  14        295.66        311.50        16.05 o                         
   0   0  14       7153.41       6957.35       125.15 o                         
   1   0  14       4316.68       4144.06        82.26 o                         
   2   0  14         95.24         93.80        11.29 o                         
   3   0  14        829.76        763.95        27.84 o                         
   4   0  14        236.87        216.95        17.31 o                         
   5   0  14        468.18        482.05        23.83 o                         
   6   0  14         10.22          0.00         7.27 o                         
   7   0  14        225.31        252.81        21.57 o                         
   8   0  14         11.64         18.56         9.53 o                         
   9   0  14         41.65         39.63        12.79 o                         
  10   0  14         76.01         95.31        15.80 o                         
 -22   1  14          0.23         -1.39         7.28 o                         
 -21   1  14         84.36         87.37        10.06 o                         
 -20   1  14        155.13        156.57        15.42 o                         
 -19   1  14         62.79         65.81         8.59 o                         
 -18   1  14        228.13        245.04        17.81 o                         
 -17   1  14          6.39          3.84         7.27 o                         
 -16   1  14        454.88        446.99        14.70 o                         
 -15   1  14          9.67         15.26         4.94 o                         
 -14   1  14        159.36        158.01         9.10 o                         
 -13   1  14        213.05        200.57         9.60 o                         
 -12   1  14          0.02         -2.65         2.65 o                         
 -11   1  14        217.15        215.72         7.25 o                         
 -10   1  14         18.17         20.02         3.18 o                         
  -9   1  14        288.62        265.47         9.90 o                         
  -8   1  14         34.12         35.67         3.30 o                         
  -7   1  14       2026.86       2064.41        22.17 o                         
  -6   1  14        843.23        809.61        11.84 o                         
  -5   1  14        415.12        413.59         8.31 o                         
  -4   1  14       2350.11       2267.04        24.24 o                         
  -3   1  14        482.22        456.85         9.48 o                         
  -2   1  14        194.35        188.16         7.66 o                         
  -1   1  14       1402.69       1338.04        20.60 o                         
   0   1  14         25.89         31.64         4.40 o                         
   1   1  14          5.99          0.59         3.32 o                         
   2   1  14        117.88        124.23        22.82 o                         
   3   1  14        345.91        365.97        14.80 o                         
   4   1  14          9.13         15.42         5.50 o                         
   5   1  14        532.85        539.68        17.90 o                         
   6   1  14        120.65        139.48        11.35 o                         
   7   1  14         80.10         98.34        11.66 o                         
   8   1  14        275.60        295.58        15.93 o                         
   9   1  14          3.67          6.98         6.83 o                         
 -21   2  14         68.67         66.53        12.54 o                         
 -20   2  14        177.49        180.69        19.81 o                         
 -19   2  14         20.46         26.61         6.63 o                         
 -18   2  14         50.13         51.58         7.24 o                         
 -17   2  14         90.10         93.71         8.21 o                         
 -16   2  14          1.37          9.09         4.78 o                         
 -15   2  14          4.25          3.41         5.52 o                         
 -14   2  14        141.09        114.87        14.05 o                         
 -13   2  14        100.92         82.01        12.54 o                         
 -12   2  14         11.47         20.57         8.53 o                         
 -11   2  14          8.43         16.40         5.76 o                         
 -10   2  14        881.69        859.84        21.10 o                         
  -9   2  14         61.27         62.59         7.54 o                         
  -8   2  14          8.74          9.78         4.87 o                         
  -7   2  14        201.81        199.18        11.26 o                         
  -6   2  14         14.75         26.21         5.68 o                         
  -5   2  14        309.08        341.79        13.12 o                         
  -4   2  14        212.30        205.65         9.09 o                         
  -3   2  14         70.36         68.33         5.90 o                         
  -2   2  14        588.68        538.38        11.58 o                         
  -1   2  14         39.41         33.60         4.43 o                         
   0   2  14         71.59         66.40         5.86 o                         
   1   2  14        508.90        547.91        13.28 o                         
   2   2  14        265.57        225.59         9.55 o                         
   3   2  14        446.16        452.23        13.02 o                         
   4   2  14        922.85        890.93        18.77 o                         
   5   2  14         30.29         57.75         9.27 o                         
   6   2  14        133.35        162.86        12.46 o                         
   7   2  14        152.31        196.15        18.31 o                         
   8   2  14          5.59          4.59         7.11 o                         
   9   2  14        104.57         65.46        13.54 o                         
 -20   3  14         31.85         20.82        14.05 o                         
 -19   3  14         18.38         39.63        14.55 o                         
 -18   3  14          2.31         -2.76        10.78 o                         
 -17   3  14          0.10          0.25        10.78 o                         
 -16   3  14         13.79         24.58        11.29 o                         
 -15   3  14          5.84          3.51         9.78 o                         
 -14   3  14          0.71          3.26        10.03 o                         
 -13   3  14        433.34        436.90        24.83 o                         
 -12   3  14          2.70          7.94         6.18 o                         
 -11   3  14        365.74        395.72        16.14 o                         
 -10   3  14        246.28        262.51        13.56 o                         
  -9   3  14        586.15        558.83        39.75 o                         
  -8   3  14          1.84          0.18         6.27 o                         
  -7   3  14          2.84          6.67         5.58 o                         
  -6   3  14         32.05         21.75         6.02 o                         
  -5   3  14          0.01         -2.31         4.78 o                         
  -4   3  14        294.64        298.01        13.46 o                         
  -3   3  14         25.06         19.47         5.85 o                         
  -2   3  14         22.32         13.49         5.64 o                         
  -1   3  14        512.66        461.27        10.50 o                         
   0   3  14        216.08        200.05         8.46 o                         
   1   3  14         13.45         10.62         4.05 o                         
   2   3  14         26.40         26.93         8.14 o                         
   3   3  14        101.60         94.95         7.41 o                         
   4   3  14         72.21         72.88         7.27 o                         
   5   3  14         12.54          4.70         7.40 o                         
   6   3  14        193.11        209.25        17.05 o                         
   7   3  14          9.06          3.13         6.49 o                         
   8   3  14         13.67         16.74         8.13 o                         
 -18   4  14         16.83         34.36        21.82 o                         
 -17   4  14         21.36         -3.26        12.79 o                         
 -16   4  14          3.44         30.85        14.05 o                         
 -15   4  14         54.40         64.71        15.30 o                         
 -14   4  14         85.91         79.50        15.80 o                         
 -13   4  14          0.00         -3.33         6.74 o                         
 -12   4  14         69.36         61.73         9.49 o                         
 -11   4  14         29.73         22.14         7.62 o                         
 -10   4  14          1.67         -6.10         6.10 o                         
  -9   4  14         83.54         82.70         9.91 o                         
  -8   4  14        143.11        142.03        11.70 o                         
  -7   4  14        322.00        308.55        15.16 o                         
  -6   4  14          4.82         14.79         6.46 o                         
  -5   4  14          2.92          1.81         6.52 o                         
  -4   4  14          9.33          9.65         9.03 o                         
  -3   4  14         70.76         50.48        18.43 o                         
  -2   4  14        172.33        139.95        11.96 o                         
  -1   4  14         66.95         72.23        13.29 o                         
   0   4  14          7.51          6.77         9.53 o                         
   1   4  14         43.57         29.60        11.04 o                         
   2   4  14         48.45         51.00         6.52 o                         
   3   4  14          7.84          7.95         7.52 o                         
   4   4  14         84.28         94.40         9.23 o                         
   5   4  14         13.69         14.49         6.40 o                         
   6   4  14         59.21         57.96         8.90 o                         
 -15   5  14         11.66          2.76        11.79 o                         
 -14   5  14          8.02         25.33        13.04 o                         
 -13   5  14        104.80        126.41        18.56 o                         
 -12   5  14         65.70         94.05        15.80 o                         
 -11   5  14          1.82         -9.53         9.53 o                         
 -10   5  14          0.70         -8.53         8.53 o                         
  -9   5  14          1.32         -7.77         9.03 o                         
  -8   5  14         70.83         74.99        14.55 o                         
  -7   5  14          0.27         -8.28         8.78 o                         
  -6   5  14         73.66         59.69        13.79 o                         
  -5   5  14         34.31         40.63        12.79 o                         
  -4   5  14          0.50          9.03        10.53 o                         
  -3   5  14         15.37         -0.75         9.28 o                         
  -2   5  14         79.67         95.06        15.30 o                         
  -1   5  14        137.48        143.96        17.81 o                         
   0   5  14          4.73          1.25        10.78 o                         
   1   5  14          0.53         -4.26        10.28 o                         
   2   5  14          7.42         19.31        12.04 o                         
   3   5  14        101.62         96.56        17.81 o                         
  -9   6  14          3.54         -6.02        11.29 o                         
  -8   6  14        411.04        461.73        30.10 o                         
  -7   6  14         50.80         65.96        15.80 o                         
  -6   6  14         16.39          4.77        11.79 o                         
  -5   6  14        343.20        338.34        26.84 o                         
  -4   6  14        165.98        233.25        23.83 o                         
  -3   6  14         21.11         20.57        13.04 o                         
 -21   1  15          0.83         -3.95         6.57 o                         
 -20   1  15         86.78         85.59        22.07 o                         
 -19   1  15          2.03          3.35         6.07 o                         
 -18   1  15        147.26        151.71        14.42 o                         
 -17   1  15          7.44          2.24         5.06 o                         
 -16   1  15         69.74         65.09         9.91 o                         
 -15   1  15        573.24        563.46        15.71 o                         
 -14   1  15        455.94        454.50        23.20 o                         
 -13   1  15        116.20        116.94        14.67 o                         
 -12   1  15        502.92        490.28        13.62 o                         
 -11   1  15        203.59        192.05         7.16 o                         
 -10   1  15        473.12        461.57        10.08 o                         
  -9   1  15        135.03        125.24         6.17 o                         
  -8   1  15         11.74          4.58         3.33 o                         
  -7   1  15        221.31        230.97         7.29 o                         
  -6   1  15        461.49        429.20        11.69 o                         
  -5   1  15        504.60        521.13        15.01 o                         
  -4   1  15        155.20        147.65         8.26 o                         
  -3   1  15       1265.57       1229.14        23.39 o                         
  -2   1  15        847.27        828.73        18.71 o                         
  -1   1  15          3.82         -2.19         3.49 o                         
   0   1  15       2835.10       2770.17        42.88 o                         
   1   1  15         99.44        101.38        13.04 o                         
   2   1  15        216.08        217.86        11.81 o                         
   3   1  15          5.54          2.83         4.42 o                         
   4   1  15         56.48         72.34         8.60 o                         
   5   1  15        131.90        124.65        10.99 o                         
   6   1  15         39.10         22.90        12.54 o                         
   7   1  15          8.97         17.75         6.71 o                         
   8   1  15         23.83         19.06         7.27 o                         
 -21   2  15         30.42         35.34         8.01 o                         
 -20   2  15        157.54        180.12        20.94 o                         
 -19   2  15         95.32         98.29        10.78 o                         
 -18   2  15         65.71         59.73         7.41 o                         
 -17   2  15          7.20          5.19         4.83 o                         
 -16   2  15        127.46        146.57         9.04 o                         
 -15   2  15          6.96         -3.51         8.28 o                         
 -14   2  15          9.59          5.02         8.28 o                         
 -13   2  15        119.99        115.62        14.55 o                         
 -12   2  15        893.64        884.84        31.85 o                         
 -11   2  15         22.26         41.88         9.78 o                         
 -10   2  15         82.27         83.02        11.79 o                         
  -9   2  15       1311.71       1283.37        37.62 o                         
  -8   2  15        298.34        299.42        13.54 o                         
  -7   2  15         78.41         86.01         8.23 o                         
  -6   2  15       1092.93       1059.52        23.68 o                         
  -5   2  15         91.22         97.13         4.71 o                         
  -4   2  15          1.97          1.73         2.34 o                         
  -3   2  15          1.17          3.29         2.48 o                         
  -2   2  15        104.65        123.05         7.18 o                         
  -1   2  15         19.44         14.52         3.83 o                         
   0   2  15        238.97        252.03         9.67 o                         
   1   2  15          6.99          2.40         3.88 o                         
   2   2  15          0.15         -3.98         3.98 o                         
   3   2  15        597.09        613.97        36.99 o                         
   4   2  15          3.85          6.32         5.18 o                         
   5   2  15        228.54        219.86        17.18 o                         
   6   2  15        117.91        112.11        10.71 o                         
   7   2  15         88.32         96.24        10.93 o                         
   8   2  15        163.89        176.32        18.56 o                         
 -19   3  15         20.17         42.39        15.05 o                         
 -18   3  15          4.79          4.77        11.29 o                         
 -17   3  15        370.70        366.68        26.33 o                         
 -16   3  15          0.64         15.80        11.04 o                         
 -15   3  15        465.40        487.06        27.84 o                         
 -14   3  15         84.43         68.97        13.79 o                         
 -13   3  15         63.07         63.96        12.79 o                         
 -12   3  15         70.97         48.15        12.29 o                         
 -11   3  15        636.92        621.11        21.98 o                         
 -10   3  15        749.94        800.35        22.17 o                         
  -9   3  15        124.80        130.75        11.66 o                         
  -8   3  15          0.71          7.75         5.94 o                         
  -7   3  15        144.31        135.99        10.81 o                         
  -6   3  15          1.19         -1.71         5.05 o                         
  -5   3  15        673.17        709.94        31.73 o                         
  -4   3  15        177.13        206.57        12.56 o                         
  -3   3  15        178.14        156.26        11.26 o                         
  -2   3  15         58.70         51.49         8.07 o                         
  -1   3  15         30.48         38.57         4.77 o                         
   0   3  15         25.54         21.19         4.19 o                         
   1   3  15        161.21        173.01        14.12 o                         
   2   3  15          6.23         12.14         4.59 o                         
   3   3  15         12.05          8.72         5.16 o                         
   4   3  15        265.75        249.69        24.70 o                         
   5   3  15          4.15         11.09         6.61 o                         
   6   3  15        126.88        115.12        14.05 o                         
 -17   4  15         28.46         22.07        14.30 o                         
 -16   4  15        198.79        221.71        22.57 o                         
 -15   4  15         27.55         21.07        13.54 o                         
 -14   4  15        132.97        165.28        20.06 o                         
 -13   4  15        221.20        247.04        22.32 o                         
 -12   4  15         32.84         39.75         8.86 o                         
 -11   4  15        397.45        373.66        17.65 o                         
 -10   4  15         53.56         58.22         9.48 o                         
  -9   4  15        390.42        402.58        17.82 o                         
  -8   4  15          0.24         -5.92         5.92 o                         
  -7   4  15        137.95        156.50        12.59 o                         
  -6   4  15         84.02         83.76        10.27 o                         
  -5   4  15         29.00         24.57         8.78 o                         
  -4   4  15        151.75        162.96        12.46 o                         
  -3   4  15         79.33         78.35         9.84 o                         
  -2   4  15        292.81        370.69        24.08 o                         
  -1   4  15        312.70        363.42        24.33 o                         
   0   4  15        182.50        179.83        19.81 o                         
   1   4  15        350.97        350.63        25.33 o                         
   2   4  15         37.77         34.04         5.96 o                         
   3   4  15         14.98         10.24         5.28 o                         
   4   4  15         34.27         26.12        11.54 o                         
 -14   5  15        175.20        197.89        29.85 o                         
 -13   5  15        109.96         97.31        17.56 o                         
 -12   5  15          0.54         -8.53         8.53 o                         
 -11   5  15          0.78         -5.52         9.78 o                         
 -10   5  15        174.77        170.55        19.81 o                         
  -9   5  15         34.61         39.88        13.54 o                         
  -8   5  15        184.92        186.10        20.32 o                         
  -7   5  15        160.68        205.91        20.57 o                         
  -6   5  15         15.34         14.55        11.04 o                         
  -5   5  15        697.00        719.81        33.61 o                         
  -4   5  15        270.68        280.40        24.58 o                         
  -3   5  15          4.19          3.76        10.03 o                         
  -2   5  15        593.46        563.31        30.60 o                         
  -1   5  15        100.12        102.58        16.30 o                         
   0   5  15         59.56         60.69        15.05 o                         
   1   5  15         55.24         30.10        13.04 o                         
 -21   0  16         59.90         60.69        13.54 o                         
 -20   0  16        235.70        244.03        19.81 o                         
 -19   0  16        186.59        171.30        16.55 o                         
 -18   0  16        596.27        529.70        24.33 o                         
 -17   0  16          4.75          9.28         7.27 o                         
 -16   0  16       1568.66       1460.69        40.13 o                         
 -15   0  16         51.79         61.20        10.03 o                         
 -14   0  16        476.10        429.38        19.81 o                         
 -13   0  16        138.97        138.44        13.04 o                         
 -12   0  16        283.06        277.39        15.55 o                         
 -11   0  16         36.53         37.87         8.03 o                         
 -10   0  16        892.91        826.66        26.33 o                         
  -9   0  16       3213.73       3146.86        64.21 o                         
  -8   0  16        621.46        608.45        21.57 o                         
  -7   0  16          2.84          5.02         5.77 o                         
  -6   0  16       1671.60       1645.03        40.13 o                         
  -5   0  16       1073.02       1073.70        30.60 o                         
  -4   0  16          0.28         -1.25         4.77 o                         
  -3   0  16       1756.82       1726.55        42.64 o                         
  -2   0  16        609.33        596.67        23.07 o                         
  -1   0  16        241.97        240.52        15.55 o                         
   0   0  16        517.37        531.71        22.57 o                         
   1   0  16         93.03        106.34        12.54 o                         
   2   0  16        657.06        592.40        25.33 o                         
   3   0  16          1.61         -4.01         6.02 o                         
   4   0  16        516.82        498.85        25.33 o                         
   5   0  16         15.75          3.26         8.28 o                         
   6   0  16        443.37        501.61        27.09 o                         
   7   0  16         51.18         59.94        13.54 o                         
 -21   1  16         47.45         48.11        21.32 o                         
 -20   1  16        120.04        125.30        13.04 o                         
 -19   1  16         18.64         30.20         8.15 o                         
 -18   1  16        127.76        120.84         9.86 o                         
 -17   1  16        363.41        336.12        13.73 o                         
 -16   1  16          7.42          6.11         5.77 o                         
 -15   1  16          2.10          3.53         4.45 o                         
 -14   1  16       1515.40       1530.97        49.78 o                         
 -13   1  16        164.33        164.29         9.16 o                         
 -12   1  16        621.26        634.54        15.85 o                         
 -11   1  16       1239.72       1239.41        23.35 o                         
 -10   1  16        530.86        505.05        13.68 o                         
  -9   1  16        556.05        527.99        14.09 o                         
  -8   1  16        599.36        563.65        22.32 o                         
  -7   1  16         17.75         18.15         4.50 o                         
  -6   1  16         84.24         88.22        15.17 o                         
  -5   1  16         39.29         39.43         5.42 o                         
  -4   1  16        177.32        167.82         8.91 o                         
  -3   1  16         40.41         31.79         5.29 o                         
  -2   1  16        543.00        561.50        18.94 o                         
  -1   1  16          1.40          1.55         3.71 o                         
   0   1  16        179.16        193.05        11.18 o                         
   1   1  16        237.00        224.22        11.81 o                         
   2   1  16          6.30          5.26         4.96 o                         
   3   1  16        546.91        533.56        17.63 o                         
   4   1  16         63.46         66.91         9.66 o                         
   5   1  16        163.80        165.78        15.93 o                         
   6   1  16        241.78        230.48        14.89 o                         
   7   1  16          2.84          7.59         6.73 o                         
 -20   2  16        540.67        555.18        18.09 o                         
 -19   2  16         26.03         27.11         6.80 o                         
 -18   2  16         13.27         19.92         5.87 o                         
 -17   2  16        443.45        467.73        14.73 o                         
 -16   2  16         36.55         56.43        12.79 o                         
 -15   2  16       1120.16       1083.23        37.87 o                         
 -14   2  16         12.46         14.30         9.28 o                         
 -13   2  16        256.75        262.34        19.06 o                         
 -12   2  16         51.40         49.16        11.54 o                         
 -11   2  16        387.06        370.94        21.57 o                         
 -10   2  16        424.13        477.03        23.32 o                         
  -9   2  16         14.39         15.05         8.03 o                         
  -8   2  16        548.72        594.41        25.33 o                         
  -7   2  16        385.43        367.18        20.57 o                         
  -6   2  16          3.38         15.80         7.77 o                         
  -5   2  16        674.03        633.00        11.75 o                         
  -4   2  16         79.49         59.13        13.79 o                         
  -3   2  16         44.77         55.00         8.65 o                         
  -2   2  16          3.43          9.08         5.02 o                         
  -1   2  16         32.63         41.25         5.99 o                         
   0   2  16         19.59         19.52         9.28 o                         
   1   2  16          5.10          1.56         5.89 o                         
   2   2  16          5.42          1.24         4.64 o                         
   3   2  16         20.54         20.97         9.53 o                         
   4   2  16         22.19         24.06         9.28 o                         
   5   2  16          6.06          9.21         6.18 o                         
   6   2  16          4.89          0.30         6.07 o                         
 -19   3  16          5.34         -6.77        12.29 o                         
 -18   3  16         15.49         19.31        13.04 o                         
 -17   3  16         11.15          6.02        11.04 o                         
 -16   3  16        107.80         86.53        16.05 o                         
 -15   3  16        616.90        629.77        31.35 o                         
 -14   3  16        985.55        957.33        36.87 o                         
 -13   3  16        188.23        154.25        17.56 o                         
 -12   3  16        189.32        186.60        19.06 o                         
 -11   3  16        398.74        383.48        24.08 o                         
 -10   3  16         11.34         -2.26         8.53 o                         
  -9   3  16         34.54         32.35        10.53 o                         
  -8   3  16          2.65          3.63         6.14 o                         
  -7   3  16        231.07        245.05        14.08 o                         
  -6   3  16        155.25        146.31        11.62 o                         
  -5   3  16         18.71         24.93        14.67 o                         
  -4   3  16         56.63         71.44        20.19 o                         
  -3   3  16         37.43         45.29         7.80 o                         
  -2   3  16        120.53        109.08        10.45 o                         
  -1   3  16         93.30         91.60         6.67 o                         
   0   3  16          7.00          0.80         4.07 o                         
   1   3  16         90.54         95.66         7.90 o                         
   2   3  16          3.67          1.17         4.82 o                         
   3   3  16        140.29        145.17        11.14 o                         
   4   3  16        105.37        136.69        14.05 o                         
   5   3  16          0.78          1.25         7.02 o                         
 -17   4  16          4.23         -6.27        11.79 o                         
 -16   4  16          4.24         29.09        14.55 o                         
 -15   4  16        423.30        417.34        29.09 o                         
 -14   4  16        398.43        357.15        27.09 o                         
 -13   4  16          0.86         15.80        11.79 o                         
 -12   4  16         26.10         33.61        13.04 o                         
 -11   4  16          4.20         -0.50        10.28 o                         
 -10   4  16          2.21          4.51         9.66 o                         
  -9   4  16          1.71         -6.46         6.46 o                         
  -8   4  16          4.73          3.79         6.91 o                         
  -7   4  16         87.08         97.55        10.70 o                         
  -6   4  16         70.31         52.43        22.57 o                         
  -5   4  16          4.76          4.22         6.83 o                         
  -4   4  16          0.10         -6.00         6.00 o                         
  -3   4  16         76.35         90.80        11.79 o                         
  -2   4  16        114.55        130.42        17.05 o                         
  -1   4  16          5.81         -5.27         9.53 o                         
   0   4  16         94.19        105.59        17.05 o                         
   1   4  16         12.28          4.01        11.29 o                         
   2   4  16         53.76         30.98         6.06 o                         
   3   4  16        134.44        127.72        10.37 o                         
 -12   5  16        137.00        122.14        20.82 o                         
 -11   5  16         45.36         24.58        13.79 o                         
 -10   5  16         26.65         42.64        13.79 o                         
  -9   5  16         30.45         58.19        14.30 o                         
  -8   5  16         53.30         60.69        15.05 o                         
  -7   5  16         79.27         80.26        15.55 o                         
  -6   5  16         20.88         39.88        13.79 o                         
  -5   5  16        321.65        282.16        24.83 o                         
  -4   5  16         80.36         88.28        16.30 o                         
  -3   5  16        104.26         75.24        15.30 o                         
  -2   5  16        147.01        165.28        20.32 o                         
  -1   5  16        101.05         90.04        16.55 o                         
 -21   1  17         68.70         61.85         9.07 o                         
 -20   1  17          0.03         11.50         6.51 o                         
 -19   1  17        504.28        488.69        21.69 o                         
 -18   1  17          0.02          6.35         5.61 o                         
 -17   1  17          1.75          8.01         5.23 o                         
 -16   1  17        817.58        787.28        19.51 o                         
 -15   1  17        230.91        270.90        12.29 o                         
 -14   1  17         44.16         39.59         5.84 o                         
 -13   1  17        165.34        174.04        15.05 o                         
 -12   1  17         21.42         29.97         6.02 o                         
 -11   1  17         33.93         41.49         5.65 o                         
 -10   1  17        131.09        122.50         8.36 o                         
  -9   1  17         54.34         57.85         6.20 o                         
  -8   1  17          3.89         -3.29         3.29 o                         
  -7   1  17          0.00         -2.63         4.14 o                         
  -6   1  17         32.61         31.97         5.35 o                         
  -5   1  17          5.87          4.79         3.85 o                         
  -4   1  17        129.59        150.39         9.57 o                         
  -3   1  17        156.51        150.87         9.78 o                         
  -2   1  17        986.94        968.30        21.91 o                         
  -1   1  17         23.00         13.86        11.16 o                         
   0   1  17          0.45         -0.79         5.02 o                         
   1   1  17          9.20         12.05         5.49 o                         
   2   1  17          0.13         -4.25         4.25 o                         
   3   1  17         29.76         40.18         7.45 o                         
   4   1  17          0.37          0.92         5.54 o                         
   5   1  17         53.36         52.36         9.00 o                         
   6   1  17        180.05        175.35        17.31 o                         
 -20   2  17          3.34          4.95        13.92 o                         
 -19   2  17         35.18         38.20        10.66 o                         
 -18   2  17         50.73         54.68        13.79 o                         
 -17   2  17        153.49        151.49        17.81 o                         
 -16   2  17        515.00        523.68        28.09 o                         
 -15   2  17         46.14         65.71        12.54 o                         
 -14   2  17        250.25        276.64        21.07 o                         
 -13   2  17        142.53        129.42        15.30 o                         
 -12   2  17          0.50          7.77         8.28 o                         
 -11   2  17        184.31        179.33        16.80 o                         
 -10   2  17         27.99         31.60        10.03 o                         
  -9   2  17         19.13         30.85         9.53 o                         
  -8   2  17         25.04          7.52         7.77 o                         
  -7   2  17         48.08         74.99        12.29 o                         
  -6   2  17         73.82         84.61         5.25 o                         
  -5   2  17          4.40          1.17         8.90 o                         
  -4   2  17        517.49        478.44        13.82 o                         
  -3   2  17        148.50        127.28         8.85 o                         
  -2   2  17        136.31        130.56        14.05 o                         
  -1   2  17          5.46         13.64         4.87 o                         
   0   2  17        158.37        160.40        14.05 o                         
   1   2  17        313.97        311.75        13.55 o                         
   2   2  17         56.22         59.80         7.75 o                         
   3   2  17         37.71         23.36         6.68 o                         
   4   2  17        251.77        270.80        14.82 o                         
   5   2  17         65.84         64.26         9.22 o                         
 -18   3  17        136.52        110.61        17.81 o                         
 -17   3  17          6.11          3.51        11.54 o                         
 -16   3  17         25.85         14.55        12.04 o                         
 -15   3  17       1288.21       1226.69        43.39 o                         
 -14   3  17        263.80        224.22        21.32 o                         
 -13   3  17        315.54        294.70        23.32 o                         
 -12   3  17        151.83        142.46        17.81 o                         
 -11   3  17        380.30        398.78        24.58 o                         
 -10   3  17        490.13        463.24        25.83 o                         
  -9   3  17         13.97         -8.28         8.28 o                         
  -8   3  17        510.10        520.42        26.84 o                         
  -7   3  17        233.82        273.88        21.57 o                         
  -6   3  17         35.24         17.81        10.53 o                         
  -5   3  17        652.87        547.01        27.09 o                         
  -4   3  17        181.33        169.80        17.56 o                         
  -3   3  17        273.56        314.26        21.82 o                         
  -2   3  17         29.77         13.54         9.53 o                         
  -1   3  17        227.05        226.18        10.67 o                         
   0   3  17        102.18         88.23         8.16 o                         
   1   3  17          3.83          1.49         7.65 o                         
   2   3  17          3.29         -4.58         4.58 o                         
   3   3  17          0.03          4.63        12.79 o                         
   4   3  17        302.27        296.95        19.56 o                         
 -16   4  17          2.13          3.76        13.54 o                         
 -15   4  17        460.24        395.27        29.60 o                         
 -14   4  17        403.46        407.06        28.59 o                         
 -13   4  17         96.68        105.84        17.56 o                         
 -12   4  17         16.40         12.79        11.79 o                         
 -11   4  17        192.26        261.84        23.58 o                         
 -10   4  17        104.88        101.83        16.55 o                         
  -9   4  17        302.14        346.11        25.33 o                         
  -8   4  17         10.92         11.04        11.04 o                         
  -7   4  17        364.88        394.98        22.29 o                         
  -6   4  17        138.39        188.60        14.45 o                         
  -5   4  17         41.88         27.60        10.41 o                         
  -4   4  17         70.48         80.75        10.64 o                         
  -3   4  17          1.10          7.27        10.53 o                         
  -2   4  17         58.86         70.98        14.80 o                         
  -1   4  17         73.78         63.45        15.05 o                         
   0   4  17        102.39         92.80        23.58 o                         
  -9   5  17          2.90         10.03        11.54 o                         
  -8   5  17          0.40         -2.51        11.04 o                         
  -7   5  17         87.04         97.56        17.05 o                         
  -6   5  17        292.75        402.54        28.59 o                         
  -5   5  17        252.06        299.21        26.08 o                         
  -4   5  17         99.82        136.69        19.31 o                         
  -3   5  17        344.55        396.52        28.84 o                         
 -20   0  18         87.71        103.83        14.55 o                         
 -19   0  18         16.37         26.84        10.28 o                         
 -18   0  18        115.68        146.22        15.30 o                         
 -17   0  18         53.61         45.90        10.03 o                         
 -16   0  18         60.86         71.48        11.29 o                         
 -15   0  18        557.72        519.17        22.57 o                         
 -14   0  18        100.44        108.60        12.54 o                         
 -13   0  18        424.98        351.63        18.56 o                         
 -12   0  18       2937.43       2757.61        59.94 o                         
 -11   0  18         65.02         50.16         9.28 o                         
 -10   0  18        519.00        448.94        20.06 o                         
  -9   0  18        767.02        715.55        25.33 o                         
  -8   0  18        507.48        469.26        20.57 o                         
  -7   0  18        737.81        701.00        25.33 o                         
  -6   0  18        144.08        146.47        14.05 o                         
  -5   0  18       1418.02       1392.22        37.87 o                         
  -4   0  18        223.99        243.03        16.05 o                         
  -3   0  18       1148.74       1128.88        34.86 o                         
  -2   0  18       2593.99       2519.85        58.94 o                         
  -1   0  18        699.34        701.50        27.59 o                         
   0   0  18        419.85        437.15        22.32 o                         
   1   0  18        197.54        241.02        20.32 o                         
   2   0  18        381.11        432.89        23.58 o                         
   3   0  18        105.58         94.55        14.30 o                         
   4   0  18         43.14         36.37        12.04 o                         
   5   0  18        199.67        219.96        21.32 o                         
 -20   1  18         52.81         68.39        10.16 o                         
 -19   1  18        172.23        192.97        12.47 o                         
 -18   1  18        718.36        694.37        39.88 o                         
 -17   1  18         71.24         79.04         8.13 o                         
 -16   1  18        345.90        354.24        13.74 o                         
 -15   1  18        196.61        192.94        10.76 o                         
 -14   1  18        114.97        106.47        11.54 o                         
 -13   1  18         14.05         18.98         5.05 o                         
 -12   1  18          0.41          3.23         5.39 o                         
 -11   1  18        293.39        293.44        21.07 o                         
 -10   1  18        103.69        119.19        29.60 o                         
  -9   1  18        229.99        235.81        10.61 o                         
  -8   1  18         51.98         48.17         9.53 o                         
  -7   1  18        259.34        253.21        10.97 o                         
  -6   1  18        162.22        169.83        10.21 o                         
  -5   1  18          0.11         -0.02         3.85 o                         
  -4   1  18       1355.16       1346.28        26.52 o                         
  -3   1  18        243.12        257.85        18.31 o                         
  -2   1  18         20.76         32.00         6.14 o                         
  -1   1  18        502.75        516.01        16.70 o                         
   0   1  18        287.27        290.69        13.39 o                         
   1   1  18         82.25         96.72         9.53 o                         
   2   1  18         10.07         10.31         5.96 o                         
   3   1  18        187.81        219.77        14.20 o                         
   4   1  18          3.14         -2.32         5.76 o                         
   5   1  18         97.13        115.74        12.28 o                         
 -19   2  18         50.46         50.41        14.30 o                         
 -18   2  18         32.15         48.66        13.79 o                         
 -17   2  18         51.47         48.41        12.79 o                         
 -16   2  18        190.15        195.88        19.56 o                         
 -15   2  18       1109.74       1155.96        39.88 o                         
 -14   2  18        117.99        103.08        15.05 o                         
 -13   2  18          5.99          5.77         9.03 o                         
 -12   2  18        404.03        422.36        24.08 o                         
 -11   2  18        196.16        207.17        18.56 o                         
 -10   2  18         77.66         87.78        13.79 o                         
  -9   2  18        146.94        148.98        16.55 o                         
  -8   2  18         64.97         78.00        12.54 o                         
  -7   2  18          8.10          2.26         8.03 o                         
  -6   2  18          6.86          7.77         8.03 o                         
  -5   2  18        513.39        531.54        18.06 o                         
  -4   2  18        561.17        572.07        15.81 o                         
  -3   2  18        300.44        293.79        12.04 o                         
  -2   2  18         12.76          7.58         4.67 o                         
  -1   2  18        409.45        377.53        14.28 o                         
   0   2  18          3.62          4.95         5.64 o                         
   1   2  18         86.31         72.11         8.61 o                         
   2   2  18          6.42         12.50         6.65 o                         
   3   2  18         15.78         17.80        10.53 o                         
   4   2  18        111.59        125.55        12.07 o                         
 -18   3  18         83.42         88.53        17.81 o                         
 -17   3  18         17.28         22.07        12.79 o                         
 -16   3  18         24.35         38.62        13.54 o                         
 -15   3  18          3.95          9.28        11.29 o                         
 -14   3  18         82.10        105.84        16.05 o                         
 -13   3  18         28.98         43.39        13.04 o                         
 -12   3  18        182.33        192.87        20.06 o                         
 -11   3  18        130.69        144.97        17.56 o                         
 -10   3  18        121.10        112.11        16.30 o                         
  -9   3  18        377.40        368.43        24.08 o                         
  -8   3  18          6.41          2.76         9.28 o                         
  -7   3  18         11.84         23.07        10.78 o                         
  -6   3  18        112.10        123.40        16.55 o                         
  -5   3  18        141.95        135.94        17.05 o                         
  -4   3  18          7.39         14.30         9.28 o                         
  -3   3  18          7.59         28.09        11.54 o                         
  -2   3  18         11.69         17.05        10.03 o                         
  -1   3  18        366.44        356.95        13.40 o                         
   0   3  18        192.49        186.38        11.12 o                         
   1   3  18         10.17         10.86         5.54 o                         
   2   3  18          7.14          4.65         7.40 o                         
 -15   4  18          2.31         -9.53        12.29 o                         
 -14   4  18         14.30          7.27        12.29 o                         
 -13   4  18         28.64          6.02        12.04 o                         
 -12   4  18         56.72         26.59        13.29 o                         
 -11   4  18        104.55         66.21        15.05 o                         
 -10   4  18         29.15         32.86        13.54 o                         
  -9   4  18         90.44         67.47        14.80 o                         
  -8   4  18         29.29         23.07        12.54 o                         
  -7   4  18         17.01         -8.03        10.28 o                         
  -6   4  18          4.99         -7.02         9.78 o                         
  -5   4  18         11.84         13.29        12.04 o                         
  -4   4  18         47.01         57.69        16.05 o                         
 -20   1  19         98.47         91.29        15.30 o                         
 -19   1  19        111.80         99.26        15.17 o                         
 -18   1  19         62.32         72.67         8.50 o                         
 -17   1  19         37.76         49.47         7.28 o                         
 -16   1  19        420.15        399.08        14.46 o                         
 -15   1  19         48.62         38.59         9.91 o                         
 -14   1  19         11.05         19.97         5.57 o                         
 -13   1  19        162.57        156.98        17.05 o                         
 -12   1  19        353.60        317.39        12.47 o                         
 -11   1  19         87.68         88.95         7.83 o                         
 -10   1  19         31.21         19.27         5.18 o                         
  -9   1  19          3.12          1.54         3.99 o                         
  -8   1  19         43.03         43.68         6.27 o                         
  -7   1  19        133.34        138.38        11.16 o                         
  -6   1  19         28.20         24.72         5.60 o                         
  -5   1  19        113.24        113.02         9.18 o                         
  -4   1  19        199.28        199.49        11.71 o                         
  -3   1  19        440.11        423.54        15.02 o                         
  -2   1  19         35.66         45.96         7.17 o                         
  -1   1  19         17.48          8.63         5.29 o                         
   0   1  19         30.33         33.04         6.73 o                         
   1   1  19          1.54          4.72         5.67 o                         
   2   1  19         38.37         40.92        10.41 o                         
   3   1  19         25.41         23.95         7.25 o                         
 -19   2  19        113.74        140.20        19.06 o                         
 -18   2  19        152.88        123.90        17.31 o                         
 -17   2  19         10.15         13.04        11.29 o                         
 -16   2  19          9.46         14.55        10.78 o                         
 -15   2  19        362.76        362.67        24.58 o                         
 -14   2  19       1001.61       1007.99        37.37 o                         
 -13   2  19         88.48         68.72        13.54 o                         
 -12   2  19          0.74          5.02         9.28 o                         
 -11   2  19        103.77        123.40        15.30 o                         
 -10   2  19         83.58         97.31        14.30 o                         
  -9   2  19        132.49        170.05        18.56 o                         
  -8   2  19          9.19          5.27         8.53 o                         
  -7   2  19        302.88        292.94        22.57 o                         
  -6   2  19        169.63        175.09        22.70 o                         
  -5   2  19         11.33         11.81         4.58 o                         
  -4   2  19        736.74        702.20        30.60 o                         
  -3   2  19          0.02         -0.07         6.65 o                         
  -2   2  19        201.80        224.64        11.92 o                         
  -1   2  19         18.77         22.73         6.14 o                         
   0   2  19         53.77         61.27         8.30 o                         
   1   2  19        119.64        150.62        23.07 o                         
   2   2  19          2.66          0.75         5.91 o                         
 -17   3  19        824.84        762.95        37.37 o                         
 -16   3  19          7.37         -5.02        11.04 o                         
 -15   3  19        572.77        614.22        32.10 o                         
 -14   3  19          0.13         -8.03         9.78 o                         
 -13   3  19          9.36          9.53        11.54 o                         
 -12   3  19        115.08        115.87        17.31 o                         
 -11   3  19          8.00          9.53        11.04 o                         
 -10   3  19        648.12        654.60        31.35 o                         
  -9   3  19         61.83         48.41        12.54 o                         
  -8   3  19         11.47         28.09        11.54 o                         
  -7   3  19          0.11         -8.53         8.53 o                         
  -6   3  19         50.65         43.39        13.04 o                         
  -5   3  19        118.38         94.05        15.30 o                         
  -4   3  19        423.62        470.51        26.84 o                         
  -3   3  19        415.82        436.65        26.59 o                         
  -2   3  19         77.33         86.90         8.06 o                         
  -1   3  19        702.88        713.64        22.57 o                         
   0   3  19         44.94         55.02         7.60 o                         
 -14   4  19         88.22         77.50        16.55 o                         
 -13   4  19          2.90          0.50        12.04 o                         
 -12   4  19         42.26         59.44        15.30 o                         
 -11   4  19         63.56         43.64        14.80 o                         
 -10   4  19         12.69          2.01        11.54 o                         
  -9   4  19       1013.61        986.17        40.38 o                         
  -8   4  19         96.37         68.97        15.05 o                         
  -7   4  19        211.53        216.45        21.82 o                         
  -6   4  19        170.21        191.11        21.07 o                         
  -5   4  19         68.30         63.96        16.05 o                         
 -19   0  20         88.06         76.75        12.79 o                         
 -18   0  20         86.69         84.02        13.04 o                         
 -17   0  20         10.45          3.26         8.03 o                         
 -16   0  20        134.32        139.20        14.80 o                         
 -15   0  20         65.60         82.26        12.29 o                         
 -14   0  20          3.61          8.53         7.52 o                         
 -13   0  20          0.48         -4.51         6.27 o                         
 -12   0  20        445.48        464.24        22.07 o                         
 -11   0  20          0.96         -2.51         6.27 o                         
 -10   0  20        145.03        154.25        15.05 o                         
  -9   0  20          4.66          0.00         6.52 o                         
  -8   0  20        335.24        354.14        19.56 o                         
  -7   0  20        141.87        152.74        15.05 o                         
  -6   0  20         27.81         32.35         8.78 o                         
  -5   0  20         28.39         41.13         9.78 o                         
  -4   0  20         12.78          7.27         7.52 o                         
  -3   0  20         12.93         24.08         8.78 o                         
  -2   0  20          3.83         15.80         8.53 o                         
  -1   0  20         58.38         48.41        10.78 o                         
   0   0  20         15.71          5.77         7.77 o                         
   1   0  20         35.09         52.42        12.54 o                         
   2   0  20         82.98         98.07        15.80 o                         
 -19   1  20        290.50        271.18        14.04 o                         
 -18   1  20         13.32         12.31         8.53 o                         
 -17   1  20        175.07        179.88        11.20 o                         
 -16   1  20          4.69          9.35         5.52 o                         
 -15   1  20        283.96        268.38        12.61 o                         
 -14   1  20       1027.67       1002.79        22.35 o                         
 -13   1  20         80.96         85.87        12.16 o                         
 -12   1  20         31.63         38.89         7.65 o                         
 -11   1  20        237.70        219.82        11.25 o                         
 -10   1  20        136.14        135.40         9.63 o                         
  -9   1  20        287.50        314.86        12.77 o                         
  -8   1  20         22.39         18.60         5.42 o                         
  -7   1  20        272.26        294.30        12.71 o                         
  -6   1  20         61.12         60.43         7.46 o                         
  -5   1  20         57.48         62.35         7.50 o                         
  -4   1  20        409.73        430.79        15.60 o                         
  -3   1  20          0.91         -3.83         4.64 o                         
  -2   1  20        579.84        597.10        31.73 o                         
  -1   1  20        216.01        253.96        14.22 o                         
   0   1  20         82.33         88.10         9.78 o                         
   1   1  20         84.67         99.39        13.92 o                         
 -18   2  20        100.40        131.42        17.81 o                         
 -17   2  20        153.45        159.76        19.31 o                         
 -16   2  20        460.56        440.16        27.09 o                         
 -15   2  20        872.17        860.01        35.36 o                         
 -14   2  20          3.62         -8.28         9.03 o                         
 -13   2  20        203.98        237.76        20.82 o                         
 -12   2  20         89.33        113.36        16.55 o                         
 -11   2  20         30.37         11.29        10.03 o                         
 -10   2  20        201.76        194.88        19.06 o                         
  -9   2  20          0.00         -1.76         8.28 o                         
  -8   2  20         83.38         57.69        12.79 o                         
  -7   2  20          3.77          5.28         4.21 o                         
  -6   2  20        300.67        354.48        13.04 o                         
  -5   2  20        212.24        197.96        10.81 o                         
  -4   2  20         15.47         23.00         5.75 o                         
  -3   2  20        439.13        440.52        15.60 o                         
  -2   2  20         22.50         27.10         6.07 o                         
  -1   2  20        410.67        475.18        17.05 o                         
   0   2  20          0.64          0.35         5.43 o                         
 -16   3  20        148.59        136.44        19.81 o                         
 -15   3  20         15.11         19.31        12.29 o                         
 -14   3  20         43.80         34.36        13.54 o                         
 -13   3  20         38.29         34.86        12.79 o                         
 -12   3  20          4.19          3.26        11.04 o                         
 -11   3  20        104.73        111.61        16.80 o                         
 -10   3  20        116.63        118.88        17.31 o                         
  -9   3  20        313.84        347.12        25.08 o                         
  -8   3  20        114.78        135.69        17.81 o                         
  -7   3  20         78.35        108.85        16.30 o                         
  -6   3  20         61.41         71.48        14.80 o                         
  -5   3  20          1.36         18.31        11.04 o                         
  -4   3  20          9.84         23.58        11.29 o                         
  -3   3  20         10.37         28.59        12.29 o                         
  -2   3  20         12.16          0.50         9.41 o                         
 -11   4  20          7.18         -2.26        12.04 o                         
 -10   4  20        111.43         80.26        17.05 o                         
  -9   4  20        132.52        143.21        20.57 o                         
  -8   4  20         13.11          0.25        11.79 o                         
  -7   4  20          2.26         10.03        12.04 o                         
  -6   4  20          6.65         14.80        12.54 o                         
 -18   1  21          6.58          5.25         5.84 o                         
 -17   1  21          0.34         -3.39         5.15 o                         
 -16   1  21         42.16         49.41         8.03 o                         
 -15   1  21         19.71         11.64         5.70 o                         
 -14   1  21         12.65          7.56         5.24 o                         
 -13   1  21         10.42         15.01         5.70 o                         
 -12   1  21          8.51          7.49         5.15 o                         
 -11   1  21          0.01         -4.55         4.55 o                         
 -10   1  21         11.16         10.13         5.30 o                         
  -9   1  21        105.66        115.68         9.45 o                         
  -8   1  21        193.97        218.18        11.98 o                         
  -7   1  21        100.47        110.77         9.40 o                         
  -6   1  21         81.79         72.12        11.29 o                         
  -5   1  21        190.39        217.85        14.05 o                         
  -4   1  21          0.22         -3.61         5.12 o                         
  -3   1  21         26.59         23.76         6.78 o                         
  -2   1  21          0.00          9.22         5.72 o                         
  -1   1  21         35.21         43.34         7.88 o                         
   0   1  21        200.00        239.12        15.07 o                         
 -16   2  21        111.83        105.84        16.80 o                         
 -15   2  21         12.40         11.04        11.04 o                         
 -14   2  21        109.66        140.95        18.06 o                         
 -13   2  21         37.23         50.41        13.04 o                         
 -12   2  21          1.38         -1.50         9.53 o                         
 -11   2  21         41.18         29.34        11.54 o                         
 -10   2  21          4.15         -5.02         8.78 o                         
  -9   2  21         19.27         22.57        11.29 o                         
  -8   2  21         90.11         88.53        14.80 o                         
  -7   2  21         10.83          9.56         6.40 o                         
  -6   2  21        147.83        143.97         9.97 o                         
  -5   2  21        103.08        105.46         9.78 o                         
  -4   2  21        119.57        136.73        10.34 o                         
  -3   2  21         14.08         18.24         6.02 o                         
  -2   2  21          0.15          2.97         5.42 o                         
 -14   3  21          0.13          8.28        12.54 o                         
 -13   3  21        166.43        192.87        22.32 o                         
 -12   3  21        109.22        127.91        18.56 o                         
 -11   3  21        212.95        199.89        21.57 o                         
 -10   3  21        523.61        612.22        32.10 o                         
  -9   3  21         35.35         32.86        13.04 o                         
  -8   3  21        214.38        254.57        23.58 o                         
  -7   3  21        112.60        108.10        17.05 o                         
  -6   3  21         37.89         28.59        13.04 o                         
  -5   3  21        245.27        247.29        23.07 o                         
  -4   3  21          4.51          8.28        10.53 o                         
 -17   0  22         23.40         45.90        11.29 o                         
 -16   0  22         12.60          5.02         8.28 o                         
 -15   0  22        153.07        139.70        15.30 o                         
 -14   0  22          5.85         -3.01         7.52 o                         
 -13   0  22        117.75        124.65        14.55 o                         
 -12   0  22          0.07          7.77         8.03 o                         
 -11   0  22         88.96        102.33        13.79 o                         
 -10   0  22          2.69          4.51         7.77 o                         
  -9   0  22          6.09         17.31         8.53 o                         
  -8   0  22         79.66        112.11        14.05 o                         
  -7   0  22         12.50          9.28         8.03 o                         
  -6   0  22       1476.33       1554.24        44.89 o                         
  -5   0  22         16.46         18.06         9.28 o                         
  -4   0  22        741.39        806.59        31.85 o                         
  -3   0  22        355.41        451.45        25.08 o                         
  -2   0  22        148.15        162.02        18.31 o                         
 -16   1  22       1048.28       1015.23        24.58 o                         
 -15   1  22         54.23         53.73         7.65 o                         
 -14   1  22         80.58        110.42        14.55 o                         
 -13   1  22        173.45        183.94        11.44 o                         
 -12   1  22        163.40        177.85        11.45 o                         
 -11   1  22        237.55        277.05        22.20 o                         
 -10   1  22          0.10          5.92         5.29 o                         
  -9   1  22       1024.24       1077.91        24.49 o                         
  -8   1  22         94.63         94.69         9.09 o                         
  -7   1  22        220.70        223.72        13.19 o                         
  -6   1  22       1096.56       1116.01        25.95 o                         
  -5   1  22        143.91        157.14        17.05 o                         
  -4   1  22          1.32         -3.19         5.23 o                         
  -3   1  22         37.69         35.51        22.20 o                         
 -15   2  22         48.71         64.96        15.05 o                         
 -14   2  22         15.71         21.32        11.79 o                         
 -13   2  22         93.50        125.65        18.31 o                         
 -12   2  22        329.49        344.61        25.08 o                         
 -11   2  22         33.66         43.89        13.04 o                         
 -10   2  22        626.53        627.01        31.10 o                         
  -9   2  22        106.50         92.80        15.55 o                         
  -8   2  22        298.63        329.31        24.08 o                         
  -7   2  22          1.24          3.92         7.52 o                         
  -6   2  22         11.93         13.70         5.64 o                         
  -5   2  22       1197.32       1245.06        27.06 o                         
  -4   2  22         13.88         23.37         6.62 o                         
 -14   1  23         76.66         78.84         8.48 o                         
 -13   1  23          0.86          3.36         5.24 o                         
 -12   1  23          8.88         17.81         5.84 o                         
 -11   1  23         16.26          8.10         5.94 o                         
 -10   1  23         87.02         83.05        13.17 o                         
  -9   1  23          4.81          7.31         7.27 o                         
  -8   1  23         67.68         44.64        14.30 o                         
  -7   1  23         22.46         29.11         6.86 o                         
  -6   1  23        316.99        324.94        15.17 o                         
 -10   2  23         18.37         18.31        11.79 o                         
                                                                                
